# Supplementary material for: Genomics and biochemistry investigation on the metabolic pathway of milled wood and alkali lignin-derived aromatic metabolites of Comamonas serinivorans SP-35
Source: Biotechnol Biofuels. 2018 Dec 27;11:338. doi: 10.1186/s13068-018-1341-3 (PMC6307125; doi:10.1186/s13068-018-1341-3)
Supplement: Supplementary file 2 — Additional file 2. Genome annotation of Comamonas serinivorans SP-35. [file 13068_2018_1341_MOESM2_ESM.xls]

#Qeury_name	Qeury_length	NR_tophit_name	NR_tophit_description	NR_topHSP_%-Simil	Swissprot_tophit_name	Swissprot_tophit_description	Swissprot_tophsp_%-Simil	GOs	String_tophit_name	String_tophit_description	String_topHSP_%-Simil	COG	KOG	NOG	KO/Gene_ID	KEGG_GENE_NAME
orf01989_1	41	gi|673060641|gb|KFJ09338.1|	hypothetical protein DR66_2388 [Delftia acidovorans]	91%	_	_	_	_	_	_	_	_	_	_	None	_
orf01718_1	481	gi|655159114|ref|WP_028605718.1|	EmrB/QacA subfamily drug resistance transporter [Ottowia thiooxydans]	84%	gi|81644351|sp|Q6D2A9.1|MDTD_PECAS	RecName: Full=Putative multidrug resistance protein MdtD [Pectobacterium atrosepticum SCRI1043]	68%	GO:0006810;GO:0016020	395019.Bmul_0759	EmrB/QacA family drug resistance transporter	78.95%	COG0477	_	_	None	_
orf00460_1	154	gi|635599373|dbj|BAO84529.1|	Fe2+/Zn2+ uptake regulation protein [Comamonadaceae bacterium B1]	85%	gi|3913691|sp|O30330.1|FUR_RALME	RecName: Full=Ferric uptake regulation protein; Short=Ferric uptake regulator [Cupriavidus metallidurans CH34]	87%	GO:0003677;GO:0005667;GO:0006355;GO:0045449;GO:0003700	296591.Bpro_4610	ferric uptake regulator family protein	87.14%	COG0735	_	_	K03711	fur
orf02914_1	316	gi|503358951|ref|WP_013593612.1|	2-hydroxyacid dehydrogenase [Acidovorax avenae]	76%	gi|75288825|sp|Q65CJ7.2|HPPR_SOLSC	RecName: Full=Hydroxyphenylpyruvate reductase; Short=HPPR	57%	GO:0016616;GO:0008152;GO:0048037	232721.Ajs_3109	D-isomer specific 2-hydroxyacid dehydrogenase, NAD-binding	76.38%	COG1052	_	_	None	_
orf03502_1	219	gi|647728838|ref|WP_025977637.1|	hypothetical protein [Brevundimonas naejangsanensis]	80%	gi|1169302|sp|P45743.1|DHBB_BACSU	RecName: Full=Isochorismatase; AltName: Full=2,3 dihydro-2,3 dihydroxybenzoate synthase; AltName: Full=Superoxide-inducible protein 1; Short=SOI1 [Bacillus subtilis	65%	GO:0019290;GO:0008908	391008.Smal_2274	Isochorismatase	79.71%	COG1535	_	_	K01252	entB, dhbB, vibB, mxcF
orf02424_1	197	gi|658512193|ref|WP_029707712.1|	antitermination protein NusB [Rhodoferax saidenbachensis]	80%	gi|254772634|sp|B9MBL7.1|NUSB_ACIET	RecName: Full=N utilization substance protein B homolog; Short=Protein NusB [Acidovorax ebreus TPSY]	75%	GO:0006353;GO:0003723;GO:0006355	535289.Dtpsy_2258	NusB antitermination factor; Involved in the transcription termination process (By similarity)	81.56%	COG0781	_	_	K03625	nusB
orf03252_1	547	gi|672608028|gb|AIJ46999.1|	hypothetical protein O987_14415 [Comamonas testosteroni TK102]	69%	_	_	_	_	_	_	_	_	_	_	K14161	imuB
orf01682_1	302	gi|499619924|ref|WP_011300658.1|	taurine dioxygenase [Cupriavidus pinatubonensis]	78%	gi|2506921|sp|P37610.3|TAUD_ECOLI	RecName: Full=Alpha-ketoglutarate-dependent taurine dioxygenase; AltName: Full=2-aminoethanesulfonate dioxygenase; AltName: Full=Sulfate starvation-induced protein 3	54%	GO:0051213	264198.Reut_B4542	taurine dioxygenase	81.88%	COG2175	_	_	K03119	tauD
orf02410_1	297	gi|518530557|ref|WP_019700764.1|	MULTISPECIES: dihydrodipicolinate synthase [Acidovorax]	86%	gi|190359091|sp|A1W4S3.1|DAPA_ACISJ	RecName: Full=4-hydroxy-tetrahydrodipicolinate synthase; Short=HTPA synthase [Acidovorax sp. JS42]	86%	GO:0009089;GO:0019877;GO:0008840;GO:0016843;GO:0005737	296591.Bpro_3170	dihydrodipicolinate synthase	87.41%	COG0329	_	_	K01714	dapA
orf03951_1	366	_	_	_	_	_	_	_	_	_	_	_	_	_	None	_
orf04276_1	199	gi|672606884|gb|AIJ45855.1|	hypothetical protein O987_08545 [Comamonas testosteroni TK102]	58%	_	_	_	_	_	_	_	_	_	_	None	_
orf00325_1	47	_	_	_	_	_	_	_	_	_	_	_	_	_	None	_
orf04312_1	199	gi|655155069|ref|WP_028601745.1|	signal peptide protein [Ottowia thiooxydans]	65%	_	_	_	_	_	_	_	_	_	_	None	_
orf03614_1	258	gi|652646648|ref|WP_027010711.1|	NAD-dependent deacetylase [Comamonas sp. B-9]	77%	gi|38257868|sp|Q8PDM9.1|NPD_XANCP	RecName: Full=NAD-dependent protein deacetylase; AltName: Full=Regulatory protein SIR2 homolog [Xanthomonas campestris pv. campestris str. ATCC 33913]	72%	GO:0046872;GO:0016787	314565.XC_0318	NAD-dependent deacetylase; Modulates the activities of several enzymes which are inactive in [...]	75.49%	COG0846	_	_	None	_
orf01671_1	61	_	_	_	_	_	_	_	_	_	_	_	_	_	None	_
orf02184_1	491	gi|653283525|ref|WP_027477588.1|	recombinase RmuC [Curvibacter gracilis]	78%	gi|32129973|sp|Q87AZ9.1|RMUC_XYLFT	RecName: Full=DNA recombination protein RmuC homolog [Xylella fastidiosa Temecula1]	73%	_	338969.Rfer_2166	hypothetical protein	82.29%	COG1322	_	_	K09760	rmuC
orf03911_1	148	gi|652652988|ref|WP_027014599.1|	membrane protein [Comamonas composti]	83%	_	_	_	_	266264.Rmet_1763	hypothetical protein	78.52%	_	_	NOG08247	None	_
orf00758_1	211	gi|495123332|ref|WP_007848146.1|	anti-sigma factor antagonist [Acidovorax sp. CF316]	52%	_	_	_	_	_	_	_	_	_	_	K03597	rseA
orf04021_1	346	gi|499935791|ref|WP_011616525.1|	nitronate monooxygenase [Cupriavidus necator]	78%	gi|81857343|sp|Q9I4V0.1|2NPD_PSEAE	RecName: Full=Nitronate monooxygenase; AltName: Full=Nitroalkane oxidase [Pseudomonas aeruginosa PAO1]	71%	_	381666.H16_B0364	2-nitropropane dioxygenase	78.57%	COG2070	_	_	K00459	ncd2, npd
orf00751_1	348	gi|566128926|ref|WP_024001318.1|	glycerol-3-phosphate acyltransferase plsx [Acidovorax sp. MR-S7]	87%	gi|166220592|sp|A1WAX9.1|PLSX_ACISJ	RecName: Full=Phosphate acyltransferase; AltName: Full=Acyl-ACP phosphotransacylase; AltName: Full=Acyl-[acyl-carrier-protein]	85%	GO:0008654;GO:0016616;GO:0006633;GO:0016747;GO:0055114;GO:0005737	232721.Ajs_3281	putative glycerol-3-phosphate acyltransferase PlsX; Probably involved in fatty acid or phosp [...]	86.08%	COG0416	_	_	K03621	plsX
orf02300_1	49	_	_	_	_	_	_	_	_	_	_	_	_	_	None	_
orf00244_1	76	gi|648629032|ref|WP_026320783.1|	phosphocarrier protein HPr [Brachymonas chironomi]	86%	gi|131532|sp|P23537.1|PTHP_CUPNH	RecName: Full=Phosphocarrier protein HPr; AltName: Full=Histidine-containing protein; Short=Protein H [Ralstonia eutropha H16]	76%	_	397945.Aave_0353	phosphotransferase system, phosphocarrier protein HPr	85.53%	COG1925	_	_	K11189	PTS-HPR
orf01452_1	310	gi|652647518|ref|WP_027011233.1|	ABC transporter [Comamonas sp. B-9]	91%	gi|460425282|sp|P0DKX5.1|CYAB_BORPE	RecName: Full=Cyclolysin secretion/processing ATP-binding protein CyaB [Bordetella pertussis Tohama I]	57%	GO:0055085;GO:0015440;GO:0005524;GO:0006200;GO:0016021;GO:0015833	398578.Daci_2079	ABC transporter related	88.11%	COG2274	_	_	K12541	lapB
orf02900_1	187	gi|495144868|ref|WP_007869675.1|	RNA polymerase sigma 70 [Polaromonas sp. CF318]	80%	_	_	_	GO:0003677;GO:0005667;GO:0006355;GO:0045449;GO:0016987;GO:0003700;GO:0006352	338969.Rfer_3321	RNA polymerase factor sigma-70	77.66%	COG1595	_	_	K03088	SIG3.2, rpoE
orf03258_1	1183	gi|506394160|ref|WP_015913879.1|	transcription-repair coupling factor [Acidovorax ebreus]	88%	gi|2507063|sp|P30958.2|MFD_ECOLI	RecName: Full=Transcription-repair-coupling factor; Short=TRCF [Escherichia coli K-12]	74%	_	535289.Dtpsy_2504	transcription-repair coupling factor	89.55%	COG1197	_	_	K03723	mfd
orf03254_1	51	_	_	_	_	_	_	_	_	_	_	_	_	_	None	_
orf03960_1	529	gi|503283049|ref|WP_013517710.1|	glucose-6-phosphate isomerase [Alicycliphilus denitrificans]	76%	gi|166216942|sp|A1VJZ6.1|G6PI_POLNA	RecName: Full=Glucose-6-phosphate isomerase; Short=GPI; AltName: Full=Phosphoglucose isomerase; Short=PGI; AltName: Full=Phosphohexose isomerase; Short=PHI [Polaro	71%	GO:0044723;GO:0016853	_	_	_	_	_	_	K01810	GPI, pgi
orf01327_1	333	gi|648654807|ref|WP_026346554.1|	ABC transporter substrate-binding protein [Variovorax paradoxus]	81%	gi|37154735|sp|Q45389.2|BUGT_BORPE	RecName: Full=Protein BugT; Flags: Precursor [Bordetella pertussis Tohama I]	53%	_	398578.Daci_1376	hypothetical protein	80.51%	COG3181	_	_	None	_
orf03444_1	197	gi|491922699|ref|WP_005674048.1|	2OG-Fe(II) oxygenase [Lautropia oxidoreductase, 2OG-Fe(II) oxygenase family protein [Lautropia mirabilis ATCC 51599]	67%	gi|75060495|sp|Q58DM4.1|ALKB2_BOVIN	RecName: Full=Alpha-ketoglutarate-dependent dioxygenase alkB homolog 2; AltName: Full=Alkylated DNA repair protein alkB homolog 2; AltName: Full=DNA oxidative deme	50%	_	_	_	_	_	_	_	None	_
orf03764_1	230	gi|655154919|ref|WP_028601596.1|	hypothetical protein [Ottowia thiooxydans]	56%	_	_	_	_	_	_	_	_	_	_	None	_
orf03545_1	585	gi|518405888|ref|WP_019576095.1|	MULTISPECIES: prolyl-tRNA synthetase [Curvibacter]	90%	gi|152074741|sp|A1TTD0.1|SYP_ACIAC	RecName: Full=Proline--tRNA ligase; AltName: Full=Prolyl-tRNA synthetase; Short=ProRS [Acidovorax citrulli AAC00-1]	90%	GO:0006433;GO:0005524;GO:0002161;GO:0005737;GO:0006450;GO:0006560;GO:0006525;GO:0004827	397945.Aave_3670	prolyl-tRNA synthetase; Catalyzes the attachment of proline to tRNA(Pro) in a two-step react [...]	90.16%	COG0442	_	_	K01881	PARS, proS
orf00807_1	63	_	_	_	_	_	_	_	_	_	_	_	_	_	None	_
orf01841_1	82	gi|500128387|ref|WP_011804392.1|	hypothetical protein [Acidovorax sp. JS42]	63%	_	_	_	_	_	_	_	_	_	_	None	_
orf01009_1	42	_	_	_	_	_	_	_	_	_	_	_	_	_	None	_
orf04165_1	274	gi|648258635|ref|WP_026039784.1|	taurine dioxygenase [Limnohabitans sp. Rim28]	88%	gi|2506921|sp|P37610.3|TAUD_ECOLI	RecName: Full=Alpha-ketoglutarate-dependent taurine dioxygenase; AltName: Full=2-aminoethanesulfonate dioxygenase; AltName: Full=Sulfate starvation-induced protein 3	67%	_	_	_	_	_	_	_	K03119	tauD
orf03483_1	80	_	_	_	_	_	_	_	_	_	_	_	_	_	None	_
orf03821_1	270	gi|501160679|ref|WP_012205092.1|	prophage antirepressor [Delftia prophage antirepressor [Delftia acidovorans SPH-1]	72%	gi|1175791|sp|P44189.1|Y1418_HAEIN	RecName: Full=Uncharacterized protein HI_1418 [Haemophilus influenzae Rd KW20]	58%	_	_	_	_	_	_	_	None	_
orf03785_1	225	gi|495964190|ref|WP_008688769.1|	hypothetical protein [Rhodopirellula sallentina]	51%	_	_	_	_	_	_	_	_	_	_	None	_
orf04081_1	154	gi|594556137|gb|EXU80164.1|	hypothetical protein AX13_17905 [Comamonas aquatica DA1877]	82%	_	_	_	_	688245.CtCNB1_4205	hypothetical protein	77.24%	COG4731	_	_	None	_
orf00447_1	346	gi|503282791|ref|WP_013517452.1|	ABC transporter substrate-binding protein [Alicycliphilus denitrificans]	87%	gi|3915403|sp|O30446.1|Y148_BORPE	RecName: Full=UPF0065 protein BP0148; AltName: Full=ORF5; Flags: Precursor [Bordetella pertussis Tohama I]	49%	GO:0030288	232721.Ajs_0476	hypothetical protein	84.59%	COG3181	_	_	None	_
orf00746_1	498	gi|496182647|ref|WP_008907154.1|	peptidase S1 and S6 chymotrypsin/Hap [Acidovorax sp. NO-1]	60%	_	_	_	_	_	_	_	_	_	_	None	_
orf02641_1	548	gi|652804910|ref|WP_027100586.1|	pseudouridine synthase [Comamonadaceae bacterium URHA0028]	71%	gi|34098644|sp|Q8ZEG0.1|RLUB_YERPE	RecName: Full=Ribosomal large subunit pseudouridine synthase B; AltName: Full=23S rRNA pseudouridine(2605) synthase; AltName: Full=rRNA pseudouridylate synthase B;	62%	GO:0003723;GO:0009982;GO:0001522	688245.CtCNB1_3293	Pseudouridine synthase, Rsu	86.81%	COG1187	_	_	K06178	rluB
orf01983_1	394	gi|495336315|ref|WP_008061051.1|	capsid protein [Pseudomonas sp. phage major capsid protein, HK97 family [Pseudomonas sp. GM78]	78%	gi|1705968|sp|P49861.1|COAT_BPHK7	RecName: Full=Major capsid protein; AltName: Full=Gp5; AltName: Full=Head protein; Flags: Precursor [Enterobacteria phage HK97]	65%	_	557722.PLES_25421	major head protein	78.32%	_	_	NOG43442	None	_
orf01599_1	449	gi|493510723|ref|WP_006465070.1|	major facilitator superfamily benzoate permease [Herbaspirillum frisingense]	92%	gi|51704234|sp|O30513.2|BENK_ACIAD	RecName: Full=Benzoate transport protein [Acinetobacter sp. ADP1]	68%	GO:0055085;GO:0016021;GO:0005215	340100.Bpet1394	benzoate transport protein, putative	92.54%	COG0477	_	_	K05548	benK
orf04108_1	375	gi|639200677|ref|WP_024539113.1|	anhydro-N-acetylmuramic acid kinase [Comamonas badia]	71%	gi|115311278|sp|Q475S7.1|ANMK_CUPPJ	RecName: Full=Anhydro-N-acetylmuramic acid kinase; AltName: Full=AnhMurNAc kinase [Ralstonia eutropha JMP134]	66%	_	_	_	_	_	_	_	K09001	anmK
orf03541_1	481	gi|657602491|ref|WP_029413827.1|	aminotransferase V [Acidovorax avenae]	86%	_	_	_	GO:0008152;GO:0008483;GO:0030170	397945.Aave_1124	aminotransferase, class V	89.22%	COG0520	_	_	None	_
orf03485_1	387	gi|655158532|ref|WP_028605137.1|	bile acid:sodium symporter [Ottowia thiooxydans]	83%	gi|12231049|sp|P39879.2|Y2026_PSEAE	RecName: Full=Uncharacterized protein PA2026 [Pseudomonas aeruginosa PAO1]	83%	_	381754.PSPA7_3262	hypothetical protein	83.60%	COG0385	_	_	K14347	SLC10A7, P7
orf02244_1	249	gi|543578426|ref|WP_021026855.1|	chemotaxis protein CheY [Comamonas sp. B-9]	95%	gi|76364198|sp|P0AA16.1|OMPR_ECOLI	RecName: Full=Transcriptional regulatory protein OmpR [Escherichia coli K-12]	67%	GO:0003677;GO:0000160;GO:0006355;GO:0035556;GO:0045449;GO:0000156	543728.Vapar_4429	two component transcriptional regulator, winged helix family	88.75%	COG0745	_	_	K02483	K02483
orf03053_1	337	gi|500135542|ref|WP_011811547.1|	peptide ABC transporter [Verminephrobacter eiseniae]	77%	gi|81751459|sp|Q8FWN8.1|Y3408_BRUSU	RecName: Full=Putative peptide permease protein BRA0408/BS1330_II0405 [Brucella suis 1330]	56%	GO:0016020	391735.Veis_3851	binding-protein-dependent transport systems inner membrane component; Part of a binding-prot [...]	79.39%	COG0601	_	_	K02033	ABC.PE.P
orf02505_1	65	_	_	_	_	_	_	_	_	_	_	_	_	_	None	_
orf03546_1	265	gi|518405889|ref|WP_019576096.1|	RNA pyrophosphohydrolase [Curvibacter lanceolatus]	89%	gi|259494526|sp|C5CXX0.1|RPPH_VARPS	RecName: Full=RNA pyrophosphohydrolase; AltName: Full=(Di)nucleoside polyphosphate hydrolase [Variovorax paradoxus S110]	93%	_	543728.Vapar_4213	NUDIX hydrolase; Accelerates the degradation of transcripts by removing pyrophosphate from t [...]	96.18%	COG0494	_	_	K08311	nudH
orf03418_1	122	gi|652653192|ref|WP_027014729.1|	2Fe-2S ferredoxin [Comamonas composti]	83%	_	_	_	GO:0046872;GO:0051537;GO:0055114;GO:0016491	398578.Daci_5279	Rieske (2Fe-2S) domain-containing protein	82.57%	COG2146	_	_	None	_
orf04172_1	174	gi|653282749|ref|WP_027477254.1|	peptide deformylase [Curvibacter gracilis]	86%	gi|39930829|sp|Q7NQ75.1|DEF_CHRVO	RecName: Full=Peptide deformylase; Short=PDF; AltName: Full=Polypeptide deformylase [Chromobacterium violaceum ATCC 12472]	81%	_	232721.Ajs_4051	peptide deformylase	81.82%	COG0242	_	_	K01462	PDF, def
orf02755_1	195	gi|506347966|ref|WP_015867685.1|	ABC transporter substrate-binding protein [Variovorax paradoxus]	87%	gi|81752080|sp|Q8FYS9.1|LIVB2_BRUSU	RecName: Full=Leu/Ile/Val-binding protein homolog 2; Flags: Precursor [Brucella suis 1330]	51%	_	543728.Vapar_4935	Extracellular ligand-binding receptor	87.80%	COG0683	_	_	K01999	livK
orf02165_1	144	gi|654526877|ref|WP_027995006.1|	hypothetical protein [Simplicispira psychrophila]	69%	_	_	_	_	_	_	_	_	_	_	None	_
orf03440_1	539	gi|672608989|gb|AIJ47960.1|	hypothetical protein O987_19315 [Comamonas testosteroni TK102]	66%	_	_	_	_	_	_	_	_	_	_	None	_
orf03311_1	198	gi|496180680|ref|WP_008905187.1|	imidazoleglycerol-phosphate dehydratase [Acidovorax sp. NO-1]	91%	gi|189043447|sp|A1TKZ1.1|HIS7_ACIAC	RecName: Full=Imidazoleglycerol-phosphate dehydratase; Short=IGPD [Acidovorax citrulli AAC00-1]	91%	GO:0000105;GO:0004424;GO:0005737	397945.Aave_1032	imidazoleglycerol-phosphate dehydratase	91.24%	COG0131	_	_	K01693	E4.2.1.19, hisB
orf04147_1	121	gi|658510961|ref|WP_029706490.1|	30S ribosomal protein S13 [Rhodoferax saidenbachensis]	98%	gi|158706206|sp|A1TJT9.1|RS13_ACIAC	RecName: Full=30S ribosomal protein S13 [Acidovorax citrulli AAC00-1]	98%	GO:0005840;GO:0042254;GO:0006412;GO:0000049;GO:0003735;GO:0019843	397945.Aave_0623	30S ribosomal protein S13; Located at the top of the head of the 30S subunit, it contacts se [...]	97.52%	COG0099	KOG3311	_	K02952	RP-S13, rpsM
orf02857_1	90	gi|260221336|emb|CBA29796.1|	Ferredoxin-1 [Curvibacter putative symbiont of Hydra magnipapillata]	90%	gi|60392274|sp|P0A122.2|FER1_PSEPK	RecName: Full=Ferredoxin 1 [Pseudomonas putida KT2440]	82%	GO:0009055;GO:0046872;GO:0051539;GO:0006118	397945.Aave_3057	4Fe-4S ferredoxin iron-sulfur binding domain-containing protein	88.64%	COG1146	_	_	K05524	fdxA
orf00482_1	49	_	_	_	_	_	_	_	_	_	_	_	_	_	None	_
orf03873_1	592	gi|489151822|ref|WP_003061530.1|	endonuclease [Comamonas putative phage-type endonuclease [Comamonas testosteroni S44]	72%	_	_	_	_	_	_	_	_	_	_	None	_
orf02002_1	52	_	_	_	_	_	_	_	_	_	_	_	_	_	None	_
orf02561_1	311	gi|566129154|ref|WP_024001503.1|	hypothetical protein [Acidovorax sp. MR-S7]	70%	_	_	_	_	398578.Daci_1903	Smr protein/MutS2	85.71%	COG2840	_	_	None	_
orf01962_1	89	gi|502600247|ref|WP_012837615.1|	XRE family transcriptional regulator [Comamonas testosteroni]	80%	_	_	_	_	688245.CtCNB1_1449	transcriptional regulator, XRE family	80.30%	_	_	NOG239994	None	_
orf00510_1	130	gi|489149275|ref|WP_003059002.1|	30S ribosomal protein S9 [Comamonas testosteroni]	98%	gi|166228545|sp|A1TUF5.1|RS9_ACIAC	RecName: Full=30S ribosomal protein S9 [Acidovorax citrulli AAC00-1]	97%	GO:0005840;GO:0042254;GO:0006412;GO:0003735	688245.CtCNB1_0541	ribosomal protein S9	98.46%	COG0103	_	_	K02996	RP-S9, MRPS9, rpsI
orf02855_1	319	gi|586634366|gb|EWS64659.1|	Sulfate adenylyltransferase subunit 2 [Hydrogenophaga sp. T4]	92%	gi|54036936|sp|P65671.1|CYSD_MYCBO	RecName: Full=Sulfate adenylyltransferase subunit 2; AltName: Full=ATP-sulfurylase small subunit; AltName: Full=Sulfate adenylate transferase; Short=SAT [Mycobacter	73%	GO:0006144;GO:0004781;GO:0019419	365044.Pnap_2430	sulfate adenylyltransferase subunit 2	93.96%	COG0175	_	_	K00957	cysD
orf03967_1	335	gi|654526161|ref|WP_027994292.1|	D-alanine--D-alanine ligase [Simplicispira psychrophila]	83%	gi|229485953|sp|A9BUK8.1|DDL_DELAS	RecName: Full=D-alanine--D-alanine ligase; AltName: Full=D-Ala-D-Ala ligase; AltName: Full=D-alanylalanine synthetase [Delftia acidovorans SPH-1]	82%	_	3694.eugene3.149220001	Predicted protein	82.26%	COG1181	_	_	K01921	ddl
orf03462_1	37	_	_	_	_	_	_	_	_	_	_	_	_	_	None	_
orf02470_1	80	_	_	_	_	_	_	_	_	_	_	_	_	_	None	_
orf01135_1	212	gi|597958851|gb|EYC52039.1|	NADH:ubiquinone oxidoreductase subunit J [Hylemonella gracilis str. Niagara R]	83%	gi|1709410|sp|P50975.1|NUOJ_RHOCA	RecName: Full=NADH-quinone oxidoreductase subunit J; AltName: Full=NADH dehydrogenase I subunit J; AltName: Full=NDH-1 subunit J	62%	GO:0006120;GO:0006744;GO:0015992;GO:0006814;GO:0008137	397945.Aave_1272	NADH-ubiquinone/plastoquinone oxidoreductase, chain 6	78.61%	COG0839	_	_	K00339	nuoJ
orf00376_1	415	gi|512567982|ref|WP_016450259.1|	branched-chain amino acid transport system substrate-binding protein [Delftia acidovorans]	80%	_	_	_	GO:0006865;GO:0030288	398578.Daci_0182	extracellular ligand-binding receptor	81.43%	COG0683	_	_	K01999	livK
orf03086_1	234	gi|518405171|ref|WP_019575378.1|	hypothetical protein [Curvibacter lanceolatus]	71%	_	_	_	_	_	_	_	_	_	_	None	_
orf00743_1	225	gi|655157951|ref|WP_028604598.1|	hypothetical protein [Ottowia thiooxydans]	74%	_	_	_	_	_	_	_	_	_	_	K09790	K09790
orf01223_1	302	gi|648472394|ref|WP_026164145.1|	LysR family transcriptional regulator [Cupriavidus taiwanensis]	65%	_	_	_	_	_	_	_	_	_	_	None	_
orf03839_1	186	_	_	_	_	_	_	_	_	_	_	_	_	_	None	_
orf01144_1	282	gi|651307859|ref|WP_026435497.1|	protein tyrosine phosphatase [Acidovorax sp. JHL-9]	73%	gi|124078538|sp|P40289.2|Y669_CUPNH	RecName: Full=Putative tyrosine-protein phosphatase H16_A0669; Flags: Precursor [Ralstonia eutropha H16]	60%	GO:0016787	_	_	_	_	_	_	K01104	E3.1.3.48
orf00187_1	245	gi|566130965|ref|WP_024002085.1|	hydrogenase/urease accessory protein [Acidovorax sp. MR-S7]	83%	gi|123740|sp|P27650.1|HUPE_RHILV	RecName: Full=Protein HupE; Flags: Precursor [Rhizobium leguminosarum bv. viciae]	56%	_	688245.CtCNB1_4520	HupE/UreJ protein	75.61%	_	_	NOG119484	K03192	ureJ
orf02721_1	270	gi|543578414|ref|WP_021026844.1|	hypothetical protein [Comamonas sp. B-9]	57%	_	_	_	_	_	_	_	_	_	_	None	_
orf02644_1	268	gi|495103429|ref|WP_007828252.1|	competence protein ComL [Variovorax sp. CF313]	85%	gi|18203141|sp|Q9JVB7.1|BAMD_NEIMA	RecName: Full=Outer membrane protein assembly factor BamD; AltName: Full=Competence lipoprotein ComL; Flags: Precursor [Neisseria meningitidis Z2491]	67%	GO:0009279;GO:0043165;GO:0051205;GO:0005886	543728.Vapar_2179	outer membrane assembly lipoprotein YfiO	87.40%	COG4105	_	_	K05807	bamD
orf03514_1	48	_	_	_	_	_	_	_	_	_	_	_	_	_	None	_
orf01062_1	210	gi|501157660|ref|WP_012202181.1|	ribosomal large subunit pseudouridine synthase E [Delftia acidovorans]	82%	gi|34098719|sp|Q9HX48.1|RLUE_PSEAE	RecName: Full=Ribosomal large subunit pseudouridine synthase E; AltName: Full=rRNA pseudouridylate synthase E; AltName: Full=rRNA-uridine isomerase E [Pseudomonas a	77%	GO:0003723;GO:0009982;GO:0001522	398578.Daci_0242	pseudouridine synthase	88.64%	COG1187	_	_	K06181	rluE
orf02262_1	70	_	_	_	_	_	_	_	_	_	_	_	_	_	None	_
orf01766_1	658	gi|502600348|ref|WP_012837713.1|	RNA helicase [Comamonas hypothetical conserved protein [Comamonas testosteroni CNB-2]	75%	gi|548730|sp|P25888.3|RHLE_ECOLI	RecName: Full=ATP-dependent RNA helicase RhlE [Escherichia coli K-12]	75%	GO:0005524;GO:0004004;GO:0006200;GO:0005737;GO:0042255;GO:0003676	688245.CtCNB1_1549	hypothetical protein	90.84%	COG0513	_	_	K11927	rhlE
orf02824_1	215	gi|655158473|ref|WP_028605078.1|	phosphate transport regulator [Ottowia thiooxydans]	82%	_	_	_	_	296591.Bpro_1686	hypothetical protein	80.84%	COG1392	_	_	K07220	K07220
orf03005_1	401	gi|652647236|ref|WP_027011053.1|	lytic transglycosylase [Comamonas sp. B-9]	85%	_	_	_	_	_	_	_	_	_	_	None	_
orf01985_1	105	_	_	_	_	_	_	_	_	_	_	_	_	_	None	_
orf02172_1	76	_	_	_	_	_	_	_	_	_	_	_	_	_	None	_
orf01673_1	240	gi|654527264|ref|WP_027995391.1|	disulfide isomerase [Simplicispira psychrophila]	80%	gi|81836195|sp|Q7VU58.1|DSBC_BORPE	RecName: Full=Probable thiol:disulfide interchange protein DsbC; Flags: Precursor [Bordetella pertussis Tohama I]	65%	GO:0045454	535289.Dtpsy_2931	Thioredoxin, conserved site	82.46%	COG1651	_	_	K03981	dsbC
orf01264_1	113	_	_	_	_	_	_	_	_	_	_	_	_	_	None	_
orf01206_1	1409	gi|670482918|ref|WP_031431248.1|	reductase [Methylomicrobium agile]	76%	gi|81640350|sp|Q66ED4.1|CYSJ_YERPS	RecName: Full=Sulfite reductase [NADPH]	55%	GO:0046914;GO:0051536;GO:0016491	561230.PC1_0546	molybdopterin oxidoreductase	87.61%	COG0243	_	_	K00380	cysJ
orf00788_1	396	gi|543576729|ref|WP_021025206.1|	amidohydrolase [Comamonas sp. B-9]	84%	gi|9297101|sp|P45493.2|HIPO_CAMJE	RecName: Full=Hippurate hydrolase; AltName: Full=Benzoylglycine amidohydrolase; AltName: Full=Hippuricase [Campylobacter jejuni subsp. jejuni NCTC 11168 = ATCC 70081	60%	_	688245.CtCNB1_3360	amidohydrolase	84.00%	COG1473	_	_	K01451	hipO
orf01913_1	279	gi|501160681|ref|WP_012205094.1|	carbohydrate-binding protein [Delftia acidovorans]	59%	_	_	_	_	_	_	_	_	_	_	None	_
orf04245_1	336	gi|492291865|ref|WP_005800404.1|	LysR family transcriptional regulator [Acidovorax delafieldii]	86%	gi|8134624|sp|Q9X5P2.1|OXYR_STRVD	RecName: Full=Probable hydrogen peroxide-inducible genes activator	55%	GO:0003677;GO:0005667;GO:0006355;GO:0045449;GO:0003700	535289.Dtpsy_0368	transcriptional regulator, LysR family	85.53%	COG0583	_	_	K04761	oxyR
orf01290_1	483	gi|543577823|ref|WP_021026281.1|	cytochrome C oxidase subunit II [Comamonas sp. B-9]	80%	gi|117034|sp|P08306.1|COX2_PARDE	RecName: Full=Cytochrome c oxidase subunit 2; AltName: Full=Cytochrome aa3 subunit 2; AltName: Full=Cytochrome c oxidase polypeptide II; AltName: Full=Oxidase aa(3) s	60%	_	688245.CtCNB1_3941	cytochrome c oxidase, subunit II	87.71%	COG1622;COG2010	_	_	K02275	coxB
orf03059_1	380	gi|656007250|ref|WP_029048666.1|	thiolase [Cupriavidus sp. amp6]	93%	gi|2507456|sp|P22307.2|NLTP_HUMAN	RecName: Full=Non-specific lipid-transfer protein; Short=NSL-TP; AltName: Full=Propanoyl-CoA C-acyltransferase; AltName: Full=SCP-chi; AltName: Full=SCPX; AltName: F	70%	GO:0008152;GO:0016747	391735.Veis_3857	thiolase	78.24%	COG0183	_	_	None	_
orf02554_1	428	gi|503283315|ref|WP_013517976.1|	enolase [Alicycliphilus enolase [Alicycliphilus denitrificans BC]	97%	gi|254783248|sp|B9MEQ4.1|ENO_ACIET	RecName: Full=Enolase; AltName: Full=2-phospho-D-glycerate hydro-lyase; AltName: Full=2-phosphoglycerate dehydratase [Acidovorax ebreus TPSY]	96%	GO:0000287;GO:0009094;GO:0006571;GO:0004634;GO:0006094;GO:0006096;GO:0000162;GO:0009986;GO:0000015;GO:0005576	535289.Dtpsy_0912	enolase; Catalyzes the reversible conversion of 2- phosphoglycerate into phosphoenolpyruvate [...]	95.79%	COG0148	_	_	K01689	ENO, eno
orf04246_1	125	_	_	_	_	_	_	_	_	_	_	_	_	_	None	_
orf04049_1	292	gi|652647875|ref|WP_027011397.1|	hypothetical protein [Comamonas sp. B-9]	52%	_	_	_	_	_	_	_	_	_	_	None	_
orf01339_1	374	gi|653283915|ref|WP_027477767.1|	hypothetical protein [Curvibacter gracilis]	65%	_	_	_	_	_	_	_	_	_	_	None	_
orf04129_1	132	gi|654526322|ref|WP_027994453.1|	dihydroneopterin aldolase [Simplicispira psychrophila]	90%	_	_	_	_	232721.Ajs_0495	dihydroneopterin aldolase	91.53%	_	_	NOG69446	K01633	folB
orf02609_1	378	gi|566128313|ref|WP_024000845.1|	rieske (2fe-2S) domain-containing protein [Acidovorax sp. MR-S7]	89%	_	_	_	GO:0051537;GO:0019439;GO:0016708;GO:0005506;GO:0055114	535289.Dtpsy_0953	Rieske (2Fe-2S) domain protein	89.08%	COG4638	_	_	K00499	E1.14.15.7
orf03140_1	726	gi|543577380|ref|WP_021025852.1|	excinuclease ABC subunit B [Comamonas sp. B-9]	92%	gi|90111049|sp|Q473K3.1|UVRB_CUPPJ	RecName: Full=UvrABC system protein B; Short=Protein UvrB; AltName: Full=Excinuclease ABC subunit B [Ralstonia eutropha JMP134]	89%	GO:0003677;GO:0005524;GO:0004386;GO:0005737;GO:0009432;GO:0009380;GO:0006289;GO:0000737;GO:0009381	397945.Aave_2441	excinuclease ABC subunit B	91.44%	COG0556	_	_	K03702	uvrB
orf04018_1	510	gi|586635026|gb|EWS65180.1|	L-threonine dehydratase biosynthetic IlvA [Hydrogenophaga sp. T4]	89%	gi|1729930|sp|P53607.1|ILVA_BURM1	RecName: Full=L-threonine dehydratase biosynthetic IlvA; AltName: Full=Threonine deaminase [Burkholderia multivorans ATCC 17616]	80%	GO:0006544;GO:0009097;GO:0006566;GO:0004794;GO:0030170;GO:0006563	338969.Rfer_0733	threonine dehydratase	89.48%	COG1171	_	_	K01754	E4.3.1.19, ilvA, tdcB
orf01583_1	209	gi|497296125|ref|WP_009610342.1|	Putative secreted protein [Xanthomonas translucens]	73%	_	_	_	_	_	_	_	_	_	_	None	_
orf01442_1	338	gi|543578810|ref|WP_021027221.1|	secretion system protein [Comamonas sp. B-9]	80%	_	_	_	_	398578.Daci_2068	type II secretion system protein	86.44%	COG2064	_	_	K12511	tadC
orf01209_1	406	gi|497205912|ref|WP_009520174.1|	MFS transporter [Hydrogenophaga sp. PBC]	90%	gi|239938665|sp|P42432.2|NASA_BACSU	RecName: Full=Nitrate transporter [Bacillus subtilis subsp. subtilis str. 168]	59%	GO:0055085;GO:0016021	543728.Vapar_3526	major facilitator superfamily MFS_1	87.66%	COG2223	_	_	K02575	NRT, narK, nrtP, nasA
orf04254_1	246	gi|501157420|ref|WP_012201956.1|	XRE family transcriptional regulator [Delftia acidovorans]	85%	gi|81816844|sp|O69730.3|TCRX_MYCTU	RecName: Full=Probable transcriptional regulatory protein TcrX [Mycobacterium tuberculosis H37Rv]	65%	GO:0003677;GO:0000160;GO:0006355;GO:0035556;GO:0045449;GO:0000156	398578.Daci_0016	two component transcriptional regulator	86.04%	COG0745	_	_	K02483	K02483
orf03046_1	52	_	_	_	_	_	_	_	_	_	_	_	_	_	None	_
orf00535_1	55	_	_	_	_	_	_	_	_	_	_	_	_	_	None	_
orf02740_1	448	gi|640474141|ref|WP_024914623.1|	hypothetical protein [Pseudomonas aeruginosa]	46%	_	_	_	_	_	_	_	_	_	_	None	_
orf02276_1	396	gi|512588202|ref|WP_016452610.1|	quinolinate synthetase complex, A subunit [Delftia acidovorans]	85%	gi|123537851|sp|Q2T0G7.1|NADA_BURTA	RecName: Full=Quinolinate synthase A [Burkholderia thailandensis E264]	77%	_	398578.Daci_2150	quinolinate synthetase; Catalyzes the condensation of iminoaspartate with dihydroxyacetone p [...]	85.24%	COG0379	_	_	K03517	nadA
orf00773_1	435	gi|503286011|ref|WP_013520672.1|	2-aminoadipate aminotransferase [Alicycliphilus denitrificans]	80%	gi|657340743|sp|H3ZPL1.1|ARAT1_THELN	RecName: Full=Aromatic-amino-acid aminotransferase 1; Short=ARAT-I; Short=AROAT [Thermococcus litoralis DSM 5473]	61%	GO:0009058;GO:0008483;GO:0030170	232721.Ajs_3845	GntR family transcriptional regulator	81.65%	COG1167	_	_	K05825	LYSN
orf01314_1	506	gi|495927640|ref|WP_008652219.1|	Flavin-containing monooxygenase FMO:IMP dehydrogenase/GMP reductase:FAD dependent oxidoreductase [Cupriavidus sp. HMR-1]	89%	gi|306755739|sp|A0R665.1|ETHA_MYCS2	RecName: Full=FAD-containing monooxygenase EthA; AltName: Full=Baeyer-Villiger monooxygenase; Short=BVMO [Mycobacterium smegmatis str. MC2 155]	65%	GO:0004497;GO:0055114	266264.Rmet_1565	FAD dependent oxidoreductase	90.27%	COG2072	_	_	None	_
orf00943_1	280	gi|518404421|ref|WP_019574628.1|	MULTISPECIES: hypothetical protein [Curvibacter]	66%	_	_	_	_	_	_	_	_	_	_	None	_
orf03768_1	119	gi|590105012|emb|CDI01633.1|	conserved hypothetical protein [Candidatus Competibacter denitrificans Run_A_D11]	94%	_	_	_	_	377629.TERTU_4502	hypothetical protein	90.76%	_	_	NOG07346	None	_
orf04025_1	55	_	_	_	_	_	_	_	_	_	_	_	_	_	None	_
orf03420_1	44	_	_	_	_	_	_	_	_	_	_	_	_	_	None	_
orf01977_1	85	gi|517104041|ref|WP_018292859.1|	hypothetical protein [Gallionella sp. SCGC AAA018-N21]	79%	_	_	_	_	_	_	_	_	_	_	None	_
orf02020_1	343	gi|503657690|ref|WP_013891766.1|	AraC family transcriptional regulator [Mesorhizobium opportunistum]	82%	_	_	_	GO:0005667;GO:0006355;GO:0043565;GO:0045449;GO:0003700	318586.Pden_4365	AraC family transcriptional regulator	79.01%	COG4977	_	_	None	_
orf02215_1	421	gi|655155694|ref|WP_028602368.1|	transcription termination factor Rho [Ottowia thiooxydans]	98%	gi|81834688|sp|Q7NXP1.1|RHO_CHRVO	RecName: Full=Transcription termination factor Rho; AltName: Full=ATP-dependent helicase Rho [Chromobacterium violaceum ATCC 12472]	88%	GO:0006353;GO:0003723;GO:0005524;GO:0006355;GO:0006200;GO:0004386;GO:0008186	6085.XP_002164269	similar to rho	96.67%	COG1158	_	_	K03628	rho
orf00248_1	270	gi|651251998|ref|WP_026386823.1|	hypothetical protein [Acidobacteria bacterium KBS 146]	65%	_	_	_	_	_	_	_	_	_	_	K09914	K09914
orf01965_1	56	_	_	_	_	_	_	_	_	_	_	_	_	_	None	_
orf02062_1	317	gi|655155606|ref|WP_028602281.1|	deacetylase [Ottowia thiooxydans]	91%	gi|3024891|sp|P72702.1|Y245_SYNY3	RecName: Full=Uncharacterized protein slr0245 [Synechocystis sp. PCC 6803 substr. Kazusa]	57%	_	338969.Rfer_2528	histone deacetylase superfamily protein	85.67%	COG0123	_	_	None	_
orf02723_1	319	gi|609711142|emb|CDN79484.1|	conserved hypothetical protein; putative iron-dependent peroxidase [Elizabethkingia anophelis]	76%	gi|20140540|sp|P76536.2|YFEX_ECOLI	RecName: Full=Probable deferrochelatase/peroxidase YfeX [Escherichia coli K-12]	51%	_	521097.Coch_0249	Dyp-type peroxidase family	75.52%	COG2837	_	_	K07223	K07223
orf00431_1	178	gi|504240009|ref|WP_014427111.1|	hypothetical protein [Rubrivivax gelatinosus]	50%	_	_	_	_	_	_	_	_	_	_	None	_
orf00331_1	66	_	_	_	_	_	_	_	_	_	_	_	_	_	None	_
orf01683_1	262	gi|550942413|ref|WP_022690815.1|	enoyl-CoA hydratase [Sphingomonas-like bacterium B12]	64%	gi|119118|sp|P24162.1|ECHH_RHOCB	RecName: Full=Probable enoyl-CoA hydratase [Rhodobacter capsulatus SB 1003]	61%	_	_	_	_	_	_	_	K15866	paaG
orf03068_1	517	gi|495569151|ref|WP_008293730.1|	long-chain-fatty-acid--CoA ligase [Congregibacter litoralis]	60%	gi|81690915|sp|Q65FT5.1|MENE_BACLD	RecName: Full=2-succinylbenzoate--CoA ligase; AltName: Full=OSB-CoA synthetase; AltName: Full=o-succinylbenzoyl-CoA synthetase [Bacillus licheniformis DSM 13 = ATCC	47%	_	_	_	_	_	_	_	None	_
orf03657_1	169	gi|655157886|ref|WP_028604535.1|	shikimate kinase [Ottowia thiooxydans]	83%	gi|81378959|sp|Q63Q56.1|AROK_BURPS	RecName: Full=Shikimate kinase; Short=SK [Burkholderia pseudomallei K96243]	71%	GO:0000287;GO:0009094;GO:0016310;GO:0009423;GO:0004765;GO:0006571;GO:0005524;GO:0000162;GO:0005737	296591.Bpro_0786	shikimate kinase	79.52%	COG0703	_	_	K00891	E2.7.1.71, aroK, aroL
orf00738_1	380	gi|655155101|ref|WP_028601777.1|	hypothetical protein [Ottowia thiooxydans]	59%	_	_	_	_	_	_	_	_	_	_	None	_
orf02679_1	2133	gi|566129453|ref|WP_024001734.1|	chemotaxis protein histidine kinase [Acidovorax sp. MR-S7]	73%	gi|116277|sp|P09384.1|CHEA_SALTY	RecName: Full=Chemotaxis protein CheA [Salmonella enterica subsp. enterica serovar Typhimurium str. LT2]	64%	GO:0016310;GO:0007165;GO:0005622;GO:0004871;GO:0009365;GO:0004673	420662.Mpe_A3186	twitching motility protein	88.64%	COG0643;COG0784	_	_	K02487	pilL
orf01910_1	66	_	_	_	_	_	_	_	_	_	_	_	_	_	None	_
orf03152_1	214	gi|651307301|ref|WP_026434942.1|	glutathione S-transferase [Acidovorax sp. JHL-9]	76%	gi|11133449|sp|P57109.1|MAAI_PSEAE	RecName: Full=Maleylacetoacetate isomerase; Short=MAAI [Pseudomonas aeruginosa PAO1]	50%	_	688245.CtCNB1_0019	Putative GSH-dependent dehydroascorbate reductase	75.25%	COG0625	_	_	K00799	GST, gst
orf02305_1	194	gi|655156647|ref|WP_028603316.1|	hypothetical protein [Ottowia thiooxydans]	65%	_	_	_	_	_	_	_	_	_	_	None	_
orf00038_1	325	gi|503669084|ref|WP_013903160.1|	Arabinose 5-phosphate isomerase [Ramlibacter tataouinensis]	81%	gi|81539899|sp|Q9HVW0.1|KDSD_PSEAE	RecName: Full=Arabinose 5-phosphate isomerase KdsD; Short=API; AltName: Full=Pa-KdsD [Pseudomonas aeruginosa PAO1]	72%	GO:0030246;GO:0016853;GO:0030554;GO:0005975	397945.Aave_4785	KpsF/GutQ family protein	82.84%	COG0794	_	_	K06041	E5.3.1.13
orf04100_1	244	_	_	_	_	_	_	_	_	_	_	_	_	_	None	_
orf00947_1	217	gi|518255366|ref|WP_019425574.1|	hypothetical protein [Limnohabitans sp. Rim28]	77%	_	_	_	_	398578.Daci_2187	HAD family hydrolase	76.53%	COG0560	_	_	None	_
orf03303_1	279	gi|575858978|gb|ETY78212.1|	short-chain dehydrogenase [Burkholderia caribensis MBA4]	70%	gi|1731078|sp|P54554.1|YQJQ_BACSU	RecName: Full=Uncharacterized oxidoreductase YqjQ [Bacillus subtilis subsp. subtilis str. 168]	68%	_	_	_	_	_	_	_	None	_
orf01060_1	210	gi|655279980|ref|WP_028689391.1|	lysine transporter LysE [Pseudomonas mosselii]	84%	_	_	_	GO:0006865;GO:0016021;GO:0005886	384676.PSEEN2025	amino acid transporter LysE	84.29%	COG1280	_	_	None	_
orf00873_1	513	gi|503486519|ref|WP_013721180.1|	acyl-CoA synthetase [Alicycliphilus denitrificans]	90%	gi|81669033|sp|O31826.1|YNGI_BACSU	RecName: Full=Putative acyl-CoA synthetase YngI [Bacillus subtilis subsp. subtilis str. 168]	61%	GO:0008756;GO:0006744	381666.H16_A2150	long-chain-fatty-acid--CoA ligase	79.72%	COG0318	KOG1176	_	K01897	ACSL, fadD
orf03182_1	158	gi|653463054|ref|WP_027544398.1|	hypothetical protein [Bradyrhizobium sp. WSM2254]	86%	_	_	_	_	_	_	_	_	_	_	K01737	queD, ptpS, PTS
orf03317_1	265	gi|497201535|ref|WP_009515797.1|	hypothetical protein [Hydrogenophaga sp. PBC]	69%	_	_	_	_	_	_	_	_	_	_	None	_
orf01320_1	415	gi|594555220|gb|EXU79256.1|	MFS transporter [Comamonas aquatica DA1877]	76%	_	_	_	_	_	_	_	_	_	_	None	_
orf01343_1	306	gi|503309051|ref|WP_013543712.1|	hypothetical protein [Variovorax paradoxus]	60%	_	_	_	_	_	_	_	_	_	_	None	_
orf01624_1	268	gi|653278900|ref|WP_027475582.1|	UDP-2,3-diacylglucosamine hydrolase [Curvibacter gracilis]	70%	gi|47605820|sp|Q7NT75.1|LPXH_CHRVO	RecName: Full=UDP-2,3-diacylglucosamine hydrolase; AltName: Full=UDP-2,3-diacylglucosamine diphosphatase [Chromobacterium violaceum ATCC 12472]	61%	_	_	_	_	_	_	_	K03269	lpxH
orf00503_1	441	gi|655155256|ref|WP_028601932.1|	membrane protein [Ottowia thiooxydans]	82%	gi|251757342|sp|P35158.2|SPMB_BACSU	RecName: Full=Spore maturation protein B [Bacillus subtilis subsp. subtilis str. 168]	65%	_	232721.Ajs_0012	nucleoside recognition domain-containing protein	84.13%	COG2715;COG0700	_	_	None	_
orf02433_1	853	gi|489150564|ref|WP_003060281.1|	penicillin-binding protein 1A [Comamonas testosteroni]	75%	gi|60392885|sp|P0A0Z5.1|PBPA_NEIMA	RecName: Full=Penicillin-binding protein 1A; Short=PBP-1a; Short=PBP1a; Includes: RecName: Full=Penicillin-insensitive transglycosylase; AltName: Full=Peptidoglycan	47%	_	688245.CtCNB1_4682	glycosyl transferase, family 51	78.31%	COG0744;COG5009	_	_	K05366	mrcA
orf03808_1	147	gi|408385419|gb|AFU62849.1|	hypothetical protein AcaML1_004 [Acidithiobacillus phage AcaML1]	95%	_	_	_	_	243233.MCA2635	hypothetical protein	92.52%	_	_	NOG69524	None	_
orf03564_1	306	gi|517544338|ref|WP_018714546.1|	ribosomal protein L11 methyltransferase [Brachymonas chironomi]	80%	gi|122968112|sp|Q12EI9.1|PRMA_POLSJ	RecName: Full=Ribosomal protein L11 methyltransferase; Short=L11 Mtase [Polaromonas sp. JS666]	77%	_	535289.Dtpsy_2947	ribosomal protein L11 methyltransferase; Methylates ribosomal protein L11 (By similarity)	80.00%	COG2264	_	_	K02687	prmA
orf03889_1	187	gi|655156085|ref|WP_028602758.1|	hypothetical protein [Ottowia thiooxydans]	74%	_	_	_	_	_	_	_	_	_	_	None	_
orf04073_1	406	gi|255292030|dbj|BAH90513.1|	rare lipoprotein A [uncultured rare lipoprotein A [uncultured bacterium]	80%	gi|20139442|sp|Q55752.1|RLPA_SYNY3	RecName: Full=RlpA-like protein [Synechocystis sp. PCC 6803 substr. Kazusa]	76%	_	271848.BTH_I3150	rare lipoprotein A family protein	76.29%	COG0797	_	_	K03642	rlpA
orf02792_1	218	gi|489144241|ref|WP_003054002.1|	adenylate kinase [Comamonas Nucleoside-triphosphate--adenylate kinase [Comamonas testosteroni AIJ47545	96%	gi|226743871|sp|A9BWI1.1|KAD_DELAS	RecName: Full=Adenylate kinase; Short=AK; AltName: Full=ATP-AMP transphosphorylase; AltName: Full=ATP:AMP phosphotransferase; AltName: Full=Adenylate monophosphate	94%	GO:0046034;GO:0005524;GO:0046939;GO:0006144;GO:0044209;GO:0005737;GO:0004017	688245.CtCNB1_2834	adenylate kinase	96.33%	COG0563	_	_	K00939	E2.7.4.3, adk
orf02177_1	237	gi|655156544|ref|WP_028603214.1|	biopolymer transporter [Ottowia thiooxydans]	84%	gi|190359307|sp|B0RLE6.1|EXBB_XANCB	RecName: Full=Biopolymer transport protein ExbB [Xanthomonas campestris pv. campestris str. B100]	59%	GO:0008565;GO:0016021;GO:0015031	543728.Vapar_1806	MotA/TolQ/ExbB proton channel	82.59%	COG0811	_	_	K03561	exbB
orf04091_1	270	gi|504825466|ref|WP_015012568.1|	general secretion pathway protein N [Acidovorax sp. KKS102]	73%	_	_	_	_	_	_	_	_	_	_	K02463	gspN
orf00462_1	575	gi|654802505|ref|WP_028256203.1|	long-chain fatty acid--CoA ligase [Variovorax sp. JGI 0001016-C20]	84%	gi|239938656|sp|O07610.2|LCFB_BACSU	RecName: Full=Long-chain-fatty-acid--CoA ligase; AltName: Full=Long-chain acyl-CoA synthetase [Bacillus subtilis subsp. subtilis str. 168]	50%	GO:0008152;GO:0016874	543728.Vapar_3663	long-chain-fatty-acid--CoA ligase	84.38%	COG0318	_	_	K00666	K00666
orf01397_1	312	gi|566129418|ref|WP_024001703.1|	predicted divalent heavy-metal cations transporter [Acidovorax sp. MR-S7]	88%	gi|585230|sp|Q06916.1|GUFA_MYXXA	RecName: Full=Protein GufA	60%	_	398578.Daci_2969	zinc/iron permease	85.00%	COG0428	_	_	K07238	TC.ZIP, zupT, ZRT3, ZIP2
orf00768_1	373	gi|493339324|ref|WP_006296253.1|	2-amino-4-hydroxy-6-hydroxymethyldihydropteridine pyrophosphokinase [Hylemonella gracilis]	77%	_	_	_	_	_	_	_	_	_	_	K00950	folK
orf03500_1	294	gi|495541977|ref|WP_008266556.1|	2,3-dihydroxybenzoate-2,3-dehydrogenase [Stenotrophomonas sp. vibriobactin-specific 2,3-dihydro-2,3-dihydroxybenzoate dehydrogenase	84%	gi|251757477|sp|P39071.3|DHBA_BACSU	RecName: Full=2,3-dihydro-2,3-dihydroxybenzoate dehydrogenase; AltName: Full=Cold shock protein CSI14 [Bacillus subtilis subsp. subtilis str. 168]	75%	GO:0008667;GO:0055114;GO:0019290	391008.Smal_2271	short-chain dehydrogenase/reductase SDR	82.69%	COG1028	_	_	K00216	entA
orf03066_1	37	_	_	_	_	_	_	_	_	_	_	_	_	_	None	_
orf00311_1	44	_	_	_	_	_	_	_	_	_	_	_	_	_	None	_
orf00352_1	62	gi|503358298|ref|WP_013592959.1|	4-oxalocrotonate tautomerase [Acidovorax avenae]	97%	gi|45593803|sp|Q8Y183.3|Y807_RALSO	RecName: Full=Probable tautomerase RSc0807 [Ralstonia solanacearum GMI1000]	87%	GO:0016853;GO:0006725	397945.Aave_0405	4-oxalocrotonate tautomerase	96.77%	COG1942	_	_	K01821	praC, xylH
orf03476_1	162	gi|497206347|ref|WP_009520609.1|	preprotein translocase subunit SecB [Hydrogenophaga sp. PBC]	87%	gi|166918940|sp|A1WBJ0.1|SECB_ACISJ	RecName: Full=Protein-export protein SecB [Acidovorax sp. JS42]	87%	GO:0006457;GO:0051082;GO:0051262;GO:0015031;GO:0005737	688245.CtCNB1_3886	protein-export protein SecB	91.41%	COG1952	_	_	K03071	secB
orf00989_1	213	gi|501025305|ref|WP_012077417.1|	DNA-binding protein KrfA [Pseudomonas aeruginosa]	100%	_	_	_	GO:0003677	_	_	_	_	_	_	None	_
orf00902_1	405	gi|673060984|gb|KFJ09681.1|	efflux transporter, RND family, MFP subunit [Delftia acidovorans]	87%	gi|167008953|sp|A7FG18.1|MDTA_YERP3	RecName: Full=Multidrug resistance protein MdtA; AltName: Full=Multidrug transporter MdtA; Flags: Precursor [Yersinia pseudotuberculosis IP 31758]	48%	GO:0016020;GO:0055085	535289.Dtpsy_1152	efflux transporter, RND family, MFP subunit	88.76%	COG0845	_	_	None	_
orf00674_1	39	_	_	_	_	_	_	_	_	_	_	_	_	_	None	_
orf03776_1	194	gi|500121213|ref|WP_011797218.1|	5-formyltetrahydrofolate cyclo-ligase [Acidovorax citrulli]	90%	gi|1176089|sp|P44905.1|Y858_HAEIN	RecName: Full=Uncharacterized protein HI_0858 [Haemophilus influenzae Rd KW20]	50%	GO:0005524;GO:0030272;GO:0009396	397945.Aave_4204	5-formyltetrahydrofolate cyclo-ligase	89.67%	COG0212	_	_	None	_
orf02709_1	420	gi|495132874|ref|WP_007857684.1|	thiamine biosynthesis protein ApbE [Acidovorax sp. CF316]	67%	_	_	_	_	_	_	_	_	_	_	K03734	apbE
orf04317_1	87	_	_	_	_	_	_	_	_	_	_	_	_	_	None	_
orf00364_1	253	gi|655157694|ref|WP_028604348.1|	membrane protein [Ottowia thiooxydans]	85%	gi|82583822|sp|P0AD32.1|YFCA_ECO57	RecName: Full=UPF0721 transmembrane protein YfcA [Escherichia coli O157:H7]	52%	GO:0016021	365044.Pnap_0177	hypothetical protein	81.53%	COG0730	_	_	K07090	K07090
orf01276_1	249	gi|500124271|ref|WP_011800276.1|	IclR family transcriptional regulator [Polaromonas naphthalenivorans]	83%	gi|6093656|sp|Q52154.1|PCAR_PSEPU	RecName: Full=Pca regulon regulatory protein [Pseudomonas putida]	63%	GO:0003677;GO:0046278;GO:0045893	365044.Pnap_0864	beta-ketoadipate pathway transcription regulator	83.40%	COG1414	_	_	K02624	pcaR
orf00401_1	391	gi|518760422|ref|WP_019917770.1|	MULTISPECIES: ABC transporter substrate-binding protein [Rhodocyclaceae]	84%	gi|146324980|sp|Q8YBM4.2|LIVB8_BRUME	RecName: Full=Leu/Ile/Val-binding protein homolog 8; Flags: Precursor [Brucella melitensis bv. 1 str. 16M]	52%	_	205918.Psyr_2205	extracellular ligand-binding receptor	83.10%	COG0683	_	_	K11959	urtA
orf04006_1	707	gi|518259609|ref|WP_019429817.1|	hypothetical protein [Limnohabitans sp. Rim47]	76%	_	_	_	_	232721.Ajs_0711	ResB family protein	77.55%	COG1333	_	_	K07399	resB, ccs1
orf00632_1	540	gi|503488376|ref|WP_013723037.1|	methylcrotonoyl-CoA carboxylase [Alicycliphilus denitrificans]	91%	gi|123797374|sp|Q3ULD5.1|MCCB_MOUSE	RecName: Full=Methylcrotonoyl-CoA carboxylase beta chain, mitochondrial; Short=MCCase subunit beta; AltName: Full=3-methylcrotonyl-CoA carboxylase 2; AltName: Full	78%	_	543728.Vapar_4722	Methylcrotonoyl-CoA carboxylase	91.14%	COG4799	_	_	K01969	E6.4.1.4B
orf04333_1	313	gi|519070711|ref|WP_020226586.1|	hypothetical protein [Acidovorax sp. MR-S7]	88%	_	_	_	_	398578.Daci_5751	periplasmic binding protein	84.01%	COG0614	_	_	K02016	ABC.FEV.S
orf03748_1	315	gi|495109557|ref|WP_007834379.1|	ribose-phosphate pyrophosphokinase [Variovorax sp. CF313]	94%	gi|24418511|sp|Q8Y2E1.1|KPRS_RALSO	RecName: Full=Ribose-phosphate pyrophosphokinase; Short=RPPK; AltName: Full=Phosphoribosyl pyrophosphate synthase; Short=P-Rib-PP synthase; Short=PRPP synthase [Ral	87%	GO:0000287;GO:0004749;GO:0016310;GO:0005524;GO:0016301;GO:0009165;GO:0005737;GO:0006098;GO:0006144;GO:0009156;GO:0006015	543728.Vapar_4345	ribose-phosphate pyrophosphokinase	94.19%	COG0462	_	_	K00948	PRPS, prsA
orf03155_1	238	gi|495133741|ref|WP_007858550.1|	transcriptional regulator [Acidovorax sp. CF316]	89%	gi|34978344|sp|Q08530.2|BTR_BORPE	RecName: Full=Transcriptional regulatory protein btr [Bordetella pertussis Tohama I]	68%	GO:0003677;GO:0005667;GO:0006355;GO:0045449;GO:0003700	232721.Ajs_1091	CRP/FNR family transcriptional regulator	87.07%	COG0664	_	_	K01420	fnr
orf00808_1	181	gi|505016085|ref|WP_015203187.1|	hypothetical protein [Crinalium hypothetical protein Cri9333_2201 [Crinalium epipsammum PCC 9333]	48%	_	_	_	_	_	_	_	_	_	_	None	_
orf00432_1	396	gi|495128793|ref|WP_007853604.1|	histidine kinase [Acidovorax sp. CF316]	58%	gi|76363563|sp|P0AA93.1|YPDA_ECOLI	RecName: Full=Sensor histidine kinase YpdA [Escherichia coli K-12]	60%	_	_	_	_	_	_	_	None	_
orf02448_1	298	gi|489152989|ref|WP_003062690.1|	hypothetical protein [Comamonas conserved hypothetical protein [Comamonas testosteroni CNB-2]	75%	gi|1176307|sp|P44726.1|Y467_HAEIN	RecName: Full=UPF0701 protein HI_0467 [Haemophilus influenzae Rd KW20]	76%	_	688245.CtCNB1_3789	hypothetical protein	75.08%	COG1561	_	_	None	_
orf02638_1	332	gi|495131148|ref|WP_007855959.1|	ABC transporter substrate-binding protein [Acidovorax sp. CF316]	67%	gi|60416298|sp|P0A177.1|YCLC_PSEPU	RecName: Full=UPF0065 protein in clcB-clcD intergenic region; Flags: Precursor [Pseudomonas putida]	57%	_	_	_	_	_	_	_	None	_
orf04348_1	110	gi|545451657|ref|WP_021688659.1|	hypothetical protein [Novosphingobium tardaugens]	65%	_	_	_	_	_	_	_	_	_	_	None	_
orf02134_1	590	gi|566128811|ref|WP_024001233.1|	ABC-type multidrug transport system, ATPase and permease components [Acidovorax sp. MR-S7]	79%	gi|122064508|sp|Q12C33.1|MSBA_POLSJ	RecName: Full=Lipid A export ATP-binding/permease protein MsbA [Polaromonas sp. JS666]	75%	GO:0055085;GO:0005524;GO:0006869;GO:0034040;GO:0006200;GO:0043190	535289.Dtpsy_1982	lipid A ABC exporter, fused ATPase and inner membrane subunits MsbA; Involved in lipid A exp [...]	80.34%	COG1132	_	_	K11085	msbA
orf00294_1	406	gi|538489265|ref|WP_021005220.1|	putative transporter, MFS-type [Variovorax paradoxus]	75%	_	_	_	_	_	_	_	_	_	_	None	_
orf01924_1	143	gi|512554793|ref|WP_016445399.1|	hypothetical protein [Delftia hypothetical protein HMPREF9701_00455 [Delftia acidovorans CCUG 274B]	73%	_	_	_	_	_	_	_	_	_	_	None	_
orf01986_1	146	gi|502870962|ref|WP_013105938.1|	putative Phage protein, HK97 gp10 family [Thiomonas arsenitoxydans]	48%	_	_	_	_	_	_	_	_	_	_	None	_
orf03402_1	125	gi|639201579|ref|WP_024540007.1|	fimbrial protein [Comamonas badia]	62%	_	_	_	_	_	_	_	_	_	_	K02655	pilE
orf02691_1	207	gi|518487531|ref|WP_019657738.1|	hypothetical protein [Variovorax paradoxus]	54%	_	_	_	_	_	_	_	_	_	_	None	_
orf02437_1	325	gi|518484483|ref|WP_019654690.1|	GMP reductase [Variovorax paradoxus]	91%	gi|226739777|sp|A9BNR6.1|GUAC_DELAS	RecName: Full=GMP reductase; AltName: Full=Guanosine 5'-monophosphate oxidoreductase; Short=Guanosine monophosphate reductase [Delftia acidovorans SPH-1]	89%	GO:1902560;GO:0003920;GO:0006144;GO:0055114;GO:0006163	398578.Daci_5332	guanosine 5'-monophosphate oxidoreductase; Catalyzes the irreversible NADPH-dependent deamin [...]	88.78%	COG0516	_	_	K00364	E1.7.1.7, guaC
orf04077_1	244	gi|655154392|ref|WP_028601070.1|	peptidase A2 [Ottowia thiooxydans]	73%	_	_	_	_	543728.Vapar_3770	hypothetical protein	75.26%	COG3577	_	_	K06985	K06985
orf01459_1	417	gi|501159587|ref|WP_012204007.1|	hypothetical protein [Delftia ErfK/YbiS/YcfS/YnhG protein [Delftia acidovorans SPH-1]	76%	_	_	_	_	398578.Daci_2084	ErfK/YbiS/YcfS/YnhG	77.84%	COG3034	_	_	None	_
orf04213_1	38	_	_	_	_	_	_	_	_	_	_	_	_	_	None	_
orf00563_1	41	_	_	_	_	_	_	_	_	_	_	_	_	_	None	_
orf01041_1	166	_	_	_	_	_	_	_	_	_	_	_	_	_	None	_
orf04125_1	211	gi|653276023|ref|WP_027473954.1|	thiamine biosynthesis protein ThiJ [Curvibacter gracilis]	80%	gi|75446780|sp|Q8G9F9.1|INHA_PSEPU	RecName: Full=Isonitrile hydratase; AltName: Full=Cyclohexyl-isocyanide hydratase [Pseudomonas putida]	61%	_	351348.Maqu_2928	ThiJ/PfpI domain-containing protein	77.47%	COG0693	_	_	None	_
orf02054_1	865	gi|499803333|ref|WP_011484067.1|	competence protein ComEC [Polaromonas sp. JS666]	57%	gi|1705994|sp|P51973.1|COMA_NEIGO	RecName: Full=Competence protein ComA	51%	_	_	_	_	_	_	_	K02238	comEC
orf01926_1	161	gi|646769146|gb|KDR39489.1|	guanosine polyphosphate pyrophosphohydrolase [Burkholderia glathei]	76%	_	_	_	_	_	_	_	_	_	_	None	_
orf04093_1	410	gi|499801541|ref|WP_011482275.1|	general secretion pathway protein L [Polaromonas sp. JS666]	64%	_	_	_	_	_	_	_	_	_	_	K02461	gspL
orf00698_1	696	gi|640179674|ref|WP_024812862.1|	ribonuclease II [Acidovorax sp. JHL-3]	81%	_	_	_	_	397945.Aave_0843	ribonuclease II	82.69%	COG0557	_	_	K01147	rnb
orf01477_1	236	gi|625321817|gb|KCB36531.1|	PF09347 domain protein [Bordetella hinzii 8-296-03]	88%	_	_	_	_	391038.Bphy_6085	hypothetical protein	83.16%	COG3665	_	_	K09967	K09967
orf02362_1	362	gi|502601940|ref|WP_012839272.1|	alcohol dehydrogenase [Comamonas testosteroni]	85%	gi|20141381|sp|P41795.2|EUTG_SALTY	RecName: Full=Ethanolamine utilization protein EutG [Salmonella enterica subsp. enterica serovar Typhimurium str. LT2]	50%	GO:0046872;GO:0055114;GO:0016491	688245.CtCNB1_3413	iron-containing alcohol dehydrogenase	87.32%	COG1454	_	_	None	_
orf03190_1	237	gi|653284828|ref|WP_027478099.1|	DNA mismatch repair protein MutT [Curvibacter gracilis]	75%	gi|123746015|sp|Q3Z2F4.1|NUDL_SHISS	RecName: Full=Uncharacterized Nudix hydrolase NudL [Shigella sonnei Ss046]	61%	_	_	_	_	_	_	_	None	_
orf03000_1	406	gi|654799652|ref|WP_028253561.1|	cysteine desulfurase [Variovorax sp. URHB0020]	93%	gi|81683076|sp|Q60C64.1|ISCS_METCA	RecName: Full=Cysteine desulfurase IscS [Methylococcus capsulatus str. Bath]	89%	GO:0006534;GO:0030170;GO:0005737;GO:0031071	535289.Dtpsy_1638	cysteine desulfurase IscS	92.31%	COG1104	_	_	K04487	iscS, NFS1
orf02323_1	117	gi|652747697|ref|WP_027069096.1|	membrane protein [Lysobacter defluvii]	97%	_	_	_	_	228410.NE1692	hypothetical protein	93.04%	COG3169	_	_	K09922	K09922
orf03325_1	205	gi|501161677|ref|WP_012206068.1|	MULTISPECIES: succinyl-CoA:3-ketoacid-CoA transferase [Bacteria]	95%	gi|189046136|sp|P0C7I8.1|SCOB_XANCP	RecName: Full=Succinyl-CoA:3-ketoacid coenzyme A transferase subunit B; AltName: Full=OXCT B; AltName: Full=Succinyl-CoA:3-oxoacid CoA-transferase [Xanthomonas cam	82%	_	3694.eugene3.218660001	Predicted protein	94.53%	COG2057	KOG3822	_	K01029	E2.8.3.5B, scoB
orf00468_1	906	gi|501163514|ref|WP_012207800.1|	leucyl-tRNA synthetase [Delftia leucyl-tRNA synthetase [Delftia acidovorans SPH-1]	85%	gi|238687210|sp|A9C1G8.1|SYL_DELAS	RecName: Full=Leucine--tRNA ligase; AltName: Full=Leucyl-tRNA synthetase; Short=LeuRS [Delftia acidovorans SPH-1]	85%	_	398578.Daci_6003	leucyl-tRNA synthetase	85.49%	COG0495	_	_	K01869	LARS, leuS
orf00656_1	222	gi|543578332|ref|WP_021026767.1|	NUDIX hydrolase [Comamonas sp. B-9]	82%	gi|254809460|sp|B9MDZ9.1|RPPH_ACIET	RecName: Full=RNA pyrophosphohydrolase; AltName: Full=(Di)nucleoside polyphosphate hydrolase [Acidovorax ebreus TPSY]	63%	_	296591.Bpro_2054	NUDIX hydrolase	81.63%	COG0494	_	_	None	_
orf01341_1	173	gi|512566108|ref|WP_016449502.1|	glutathione S-transferase [Delftia acidovorans]	82%	_	_	_	_	398578.Daci_4710	glutathione S-transferase domain-containing protein	78.00%	COG0625	_	_	K00799	GST, gst
orf04281_1	414	gi|654526566|ref|WP_027994696.1|	histidine kinase [Simplicispira psychrophila]	66%	gi|1352371|sp|P41406.2|ENVZ_SALTI	RecName: Full=Osmolarity sensor protein EnvZ [Salmonella enterica subsp. enterica serovar Typhi]	46%	_	688245.CtCNB1_0106	periplasmic sensor signal transduction	75.75%	COG0642	_	_	None	_
orf02577_1	973	gi|543579194|ref|WP_021027580.1|	adenine permease [Comamonas sp. B-9]	87%	gi|2506725|sp|P31466.2|ADEP_ECOLI	RecName: Full=Adenine permease AdeP [Escherichia coli K-12]	69%	GO:0016020;GO:0055085;GO:0005215	398578.Daci_5908	xanthine/uracil/vitamin C permease	86.05%	COG2252	_	_	K06901	pbuG
orf02976_1	549	gi|544724964|ref|WP_021154932.1|	inner membrane multidrug resistance transmembrane protein [Ralstonia solanacearum]	83%	_	_	_	GO:0055085;GO:0016021	267608.RS00900	inner membrane multidrug resistance transmembrane protein	84.46%	COG0477	_	_	None	_
orf01646_1	218	_	_	_	_	_	_	_	_	_	_	_	_	_	None	_
orf03954_1	94	_	_	_	_	_	_	_	_	_	_	_	_	_	None	_
orf03245_1	256	gi|503668078|ref|WP_013902154.1|	tRNA pseudouridine synthase A [Ramlibacter tataouinensis]	87%	gi|166228746|sp|A1VRR5.1|TRUA_POLNA	RecName: Full=tRNA pseudouridine synthase A; AltName: Full=tRNA pseudouridine(38-40) synthase; AltName: Full=tRNA pseudouridylate synthase I; AltName: Full=tRNA-ur	82%	GO:0031119;GO:0003723;GO:0009982	365044.Pnap_3044	tRNA pseudouridine synthase A; Formation of pseudouridine at positions 38, 39 and 40 in the [...]	81.96%	COG0101	_	_	K06173	truA, PUS1
orf03975_1	576	gi|655154843|ref|WP_028601520.1|	cell division protein [Ottowia thiooxydans]	90%	gi|60392883|sp|P0A0U8.1|PBP2_NEIMA	RecName: Full=Penicillin-binding protein 2; Short=PBP-2 [Neisseria meningitidis Z2491]	62%	GO:0009274;GO:0009252;GO:0008955;GO:0051301;GO:0008658	296591.Bpro_1069	peptidoglycan synthetase FtsI	86.64%	COG0768	_	_	K03587	ftsI
orf01388_1	610	gi|645572571|gb|KDP88528.1|	acyl-CoA synthetase [Cupriavidus sp. SK-3]	71%	gi|24637992|sp|Q8XDR6.1|LCFA_ECO57	RecName: Full=Long-chain-fatty-acid--CoA ligase; AltName: Full=Long-chain acyl-CoA synthetase; Short=Acyl-CoA synthetase [Escherichia coli O157:H7]	59%	_	398578.Daci_0928	AMP-dependent synthetase and ligase	85.96%	COG0318	_	_	K01897	ACSL, fadD
orf01578_1	527	gi|517736198|ref|WP_018906406.1|	ubiquinone biosynthesis protein UbiB [Variovorax paradoxus]	85%	gi|259550896|sp|C5CWY2.1|UBIB_VARPS	RecName: Full=Probable protein kinase UbiB; AltName: Full=Ubiquinone biosynthesis protein UbiB [Variovorax paradoxus S110]	85%	GO:0005524;GO:0010795;GO:0004672;GO:0006468;GO:0016021;GO:0005886	543728.Vapar_4126	2-polyprenylphenol 6-hydroxylase; Required, probably indirectly, for the hydroxylation of 2- [...]	85.66%	COG0661	_	_	K03688	ubiB, aarF
orf01391_1	391	gi|498149300|ref|WP_010463456.1|	acyl-CoA dehydrogenase [Acidovorax radicis]	89%	gi|300680836|sp|A8XNF0.1|ACAD1_CAEBR	RecName: Full=Probable medium-chain specific acyl-CoA dehydrogenase 1, mitochondrial; Short=MCAD; Flags: Precursor [Caenorhabditis briggsae]	53%	GO:0050660;GO:0006118;GO:0003995;GO:0055114	688245.CtCNB1_0873	acyl-CoA dehydrogenase-like protein	88.55%	COG1960	_	_	K00257	E1.3.99.-
orf01756_1	853	gi|655154455|ref|WP_028601133.1|	DNA helicase [Ottowia thiooxydans]	78%	gi|137194|sp|P03018.1|UVRD_ECOLI	RecName: Full=DNA helicase II [Escherichia coli K-12]	70%	_	395019.Bmul_1873	UvrD/REP helicase	76.32%	COG0210	_	_	K03657	uvrD, pcrA
orf01753_1	1097	gi|655157537|ref|WP_028604195.1|	nodulation protein [Ottowia thiooxydans]	80%	gi|60390137|sp|Q8ZCV9.1|MDTC_YERPE	RecName: Full=Multidrug resistance protein MdtC; AltName: Full=Multidrug transporter MdtC [Yersinia pestis]	74%	_	_	_	_	_	_	_	K07789	mdtC
orf03128_1	257	gi|489170368|ref|WP_003079943.1|	precorrin-2 C20-methyltransferase [Comamonas testosteroni]	92%	gi|116840|sp|P21639.2|COBI_PSEDE	RecName: Full=Precorrin-2 C(20)-methyltransferase; AltName: Full=S-adenosyl-L-methionine--precorrin-2 methyltransferase; Short=SP2MT [Pseudomonas denitrificans]	62%	_	688245.CtCNB1_1876	precorrin-2 C20-methyltransferase	91.70%	COG2243	_	_	K03394	cobI-cbiL
orf01562_1	272	gi|505290042|ref|WP_015477144.1|	PaaX domain-containing protein [Pseudomonas denitrificans]	67%	_	_	_	_	_	_	_	_	_	_	K02616	paaX
orf01810_1	648	gi|653279149|ref|WP_027475694.1|	peptidylprolyl isomerase [Curvibacter gracilis]	64%	gi|46396988|sp|Q929F4.1|PRSA2_LISIN	RecName: Full=Foldase protein PrsA 2; Flags: Precursor [Listeria innocua Clip11262]	55%	_	_	_	_	_	_	_	K03770	ppiD
orf04130_1	53	_	_	_	_	_	_	_	_	_	_	_	_	_	None	_
orf02719_1	385	gi|550929484|ref|WP_022677946.1|	UDP-N-acetylglucosamine 2-epimerase [Novosphingobium sp. B-7]	58%	gi|732324|sp|P39131.1|MNAA_BACSU	RecName: Full=UDP-N-acetylglucosamine 2-epimerase; AltName: Full=UDP-GlcNAc-2-epimerase [Bacillus subtilis subsp. subtilis str. 168]	54%	_	_	_	_	_	_	_	K01791	wecB
orf01238_1	244	gi|543579270|ref|WP_021027646.1|	hypothetical protein [Comamonas sp. B-9]	62%	_	_	_	_	_	_	_	_	_	_	None	_
orf03677_1	486	gi|655158189|ref|WP_028604824.1|	C4-dicarboxylate ABC transporter substrate-binding protein [Ottowia thiooxydans]	75%	_	_	_	_	543728.Vapar_3678	TRAP transporter solute receptor, TAXI family	82.53%	COG2358	_	_	None	_
orf00671_1	508	gi|560178027|ref|WP_023594772.1|	MULTISPECIES: aldehyde dehydrogenase [Pandoraea]	94%	gi|1168307|sp|P46368.1|DHA2_CUPNH	RecName: Full=Acetaldehyde dehydrogenase 2; AltName: Full=Acetaldehyde dehydrogenase II; Short=ACDH-II [Ralstonia eutropha H16]	84%	GO:0016620;GO:0055114	398577.BamMC406_0134	aldehyde dehydrogenase	87.47%	COG1012	_	_	K00128	E1.2.1.3
orf02599_1	47	_	_	_	_	_	_	_	_	_	_	_	_	_	None	_
orf02038_1	355	gi|344167048|emb|CCA79239.1|	Serine O-acetyltransferase [blood disease bacterium R229]	86%	gi|81671751|sp|P95231.1|CYSE_MYCTU	RecName: Full=Serine acetyltransferase; Short=SAT [Mycobacterium tuberculosis H37Rv]	69%	GO:0006535;GO:0009001;GO:0042967;GO:0005737	8364.ENSXETP00000010757	annotation not avaliable	90.24%	COG1045	KOG4750	_	K00640	cysE
orf02738_1	79	_	_	_	_	_	_	_	_	_	_	_	_	_	None	_
orf00850_1	197	gi|633373384|gb|KDB60569.1|	hypothetical protein AZ16_2318 [Bordetella bronchiseptica B18-5 (C3)]	57%	_	_	_	_	_	_	_	_	_	_	None	_
orf03723_1	444	gi|503566732|ref|WP_013800808.1|	MFS transporter [Delftia sp. general substrate transporter [Delftia sp. Cs1-4]	93%	gi|81174989|sp|Q5HRH0.1|PROP_STAEQ	RecName: Full=Putative proline/betaine transporter [Staphylococcus epidermidis RP62A]	60%	GO:0055085;GO:0016021	398578.Daci_5507	major facilitator transporter	92.31%	COG0477	_	_	None	_
orf01221_1	51	_	_	_	_	_	_	_	_	_	_	_	_	_	None	_
orf00263_1	315	gi|496180140|ref|WP_008904647.1|	chromosome partitioning protein ParB [Acidovorax sp. NO-1]	89%	gi|218511747|sp|Q83AH2.2|PARB_COXBU	RecName: Full=Probable chromosome-partitioning protein ParB [Coxiella burnetii RSA 493]	71%	GO:0003677	296591.Bpro_0078	chromosome segregation DNA-binding protein	87.10%	COG1475	_	_	K03497	parB, spo0J
orf03510_1	40	_	_	_	_	_	_	_	_	_	_	_	_	_	None	_
orf02465_1	427	gi|512562755|ref|WP_016448426.1|	MULTISPECIES: hypothetical protein [Bacteria]	89%	_	_	_	_	688245.CtCNB1_1913	major facilitator superfamily MFS_1	81.34%	_	_	NOG130056	None	_
orf03159_1	732	gi|655158271|ref|WP_028604901.1|	guanosine-3',5'-bis(diphosphate) 3'-pyrophosphohydrolase [Ottowia thiooxydans]	81%	gi|614115618|sp|P9WHG8.1|RELA_MYCTO	RecName: Full=Bifunctional (p)ppGpp synthase/hydrolase RelA; Includes: RecName: Full=GTP pyrophosphokinase; AltName: Full=(p)ppGpp synthase; AltName: Full=ATP:GTP	57%	GO:0016310;GO:0015969;GO:0016597;GO:0016301	543728.Vapar_4331	(p)ppGpp synthetase I, SpoT/RelA; In eubacteria ppGpp (guanosine 3'-diphosphate 5-' diphosph [...]	80.37%	COG0317	_	_	K00951	relA
orf00576_1	224	gi|517545510|ref|WP_018715718.1|	ribulose-phosphate 3-epimerase [Brachymonas chironomi]	93%	gi|1169388|sp|P44756.1|RPE_HAEIN	RecName: Full=Ribulose-phosphate 3-epimerase; AltName: Full=Pentose-5-phosphate 3-epimerase; Short=PPE; AltName: Full=R5P3E [Haemophilus influenzae Rd KW20]	80%	GO:0015976;GO:0006098;GO:0004750	365044.Pnap_3660	ribulose-phosphate 3-epimerase	92.31%	COG0036	_	_	K01783	rpe, RPE
orf04324_1	396	gi|502969963|ref|WP_013204939.1|	elongation factor Tu [Ralstonia protein chain elongation factor EF-Tu [Ralstonia solanacearum re	98%	gi|24211676|sp|Q8XGZ0.1|EFTU_RALSO	RecName: Full=Elongation factor Tu; Short=EF-Tu [Ralstonia solanacearum GMI1000]	98%	GO:0005840;GO:0006184;GO:0006448;GO:0003746;GO:0005525;GO:0003924	267608.RSc3021	elongation factor Tu	97.98%	COG0050	_	_	K02358	tuf, TUFM
orf02869_1	479	gi|672607919|gb|AIJ46890.1|	channel protein TolC [Comamonas testosteroni TK102]	67%	_	_	_	_	_	_	_	_	_	_	K12340	tolC
orf02820_1	193	gi|655158477|ref|WP_028605082.1|	16S rRNA processing protein RimM [Ottowia thiooxydans]	81%	gi|209573576|sp|A9BNS8.1|RIMM_DELAS	RecName: Full=Ribosome maturation factor RimM [Delftia acidovorans SPH-1]	78%	GO:0042254;GO:0005737	398578.Daci_5344	16S rRNA-processing protein RimM; An accessory protein needed during the final step in the a [...]	78.09%	COG0806	_	_	K02860	rimM
orf03745_1	269	gi|492268323|ref|WP_005794766.1|	formamidopyrimidine-DNA glycosylase [Acidovorax delafieldii]	78%	gi|122479442|sp|Q21XW7.1|FPG_ALBFT	RecName: Full=Formamidopyrimidine-DNA glycosylase; Short=Fapy-DNA glycosylase; AltName: Full=DNA-(apurinic or apyrimidinic site) lyase MutM; Short=AP lyase MutM [Rh	73%	_	_	_	_	_	_	_	K10563	mutM, fpg
orf02895_1	279	gi|489146893|ref|WP_003056635.1|	CDP-diacylglycerol--serine O-phosphatidyltransferase [Comamonas testosteroni]	92%	gi|2493570|sp|Q48269.2|PSS_HELPY	RecName: Full=CDP-diacylglycerol--serine O-phosphatidyltransferase; AltName: Full=Phosphatidylserine synthase [Helicobacter pylori 26695]	67%	_	688245.CtCNB1_1661	multidrug resistance protein	91.94%	COG1183	_	_	K17103	CHO1, pssA
orf01652_1	392	gi|652382583|ref|WP_026778511.1|	transporter [Polaromonas sp. EUR3 1.2.1]	74%	_	_	_	_	375286.mma_0871	major facilitator transporter	75.29%	COG0477;COG2814	_	_	None	_
orf00467_1	246	gi|646374258|ref|WP_025514587.1|	metallophosphoesterase [Bordetella trematum]	62%	gi|2499738|sp|P55799.1|PRP2_ECOLI	RecName: Full=Serine/threonine-protein phosphatase 2 [Escherichia coli K-12]	54%	_	_	_	_	_	_	_	K07313	pphA
orf04289_1	382	gi|501486786|ref|WP_012495275.1|	acyl-CoA dehydrogenase [Rhodopseudomonas palustris]	71%	_	_	_	GO:0016627	_	_	_	_	_	_	K00249	ACADM, acd
orf02238_1	346	gi|519073785|ref|WP_020229660.1|	SAM-dependent methyltransferase [Acidovorax sp. MR-S7]	74%	gi|81821697|sp|Q5QX63.1|RLMKL_IDILO	RecName: Full=Ribosomal RNA large subunit methyltransferase K/L; Includes: RecName: Full=23S rRNA m2G2445 methyltransferase; AltName: Full=rRNA (guanine-N(2)-)-met	72%	_	_	_	_	_	_	_	K06969	rlmI
orf03172_1	484	gi|655156655|ref|WP_028603324.1|	hypothetical protein [Ottowia thiooxydans]	64%	_	_	_	_	_	_	_	_	_	_	None	_
orf02263_1	189	gi|655157400|ref|WP_028604060.1|	ADP-ribose pyrophosphatase [Ottowia thiooxydans]	80%	gi|68565870|sp|P93740.2|NUD23_ARATH	RecName: Full=Nudix hydrolase 23, chloroplastic; Short=AtNUDT23; AltName: Full=ADP-ribose pyrophosphatase; AltName: Full=FAD diphosphatase; Flags: Precursor [Arabi	65%	_	397945.Aave_2472	NUDIX hydrolase	80.57%	COG1051	_	_	None	_
orf02541_1	92	gi|543576420|ref|WP_021024897.1|	hypothetical protein [Comamonas sp. B-9]	77%	_	_	_	_	_	_	_	_	_	_	None	_
orf01665_1	225	gi|512569233|ref|WP_016450691.1|	hypothetical protein [Delftia hypothetical protein HMPREF9701_06271 [Delftia acidovorans CCUG 274B]	71%	_	_	_	_	_	_	_	_	_	_	None	_
orf04074_1	277	gi|503361677|ref|WP_013596338.1|	5,10-methylenetetrahydrofolate reductase [Acidovorax avenae]	89%	gi|6016544|sp|O67422.1|METF_AQUAE	RecName: Full=5,10-methylenetetrahydrofolate reductase [Aquifex aeolicus VF5]	62%	GO:0005829;GO:0004489;GO:0035999;GO:0055114;GO:0009086	397945.Aave_4058	5,10-methylenetetrahydrofolate reductase	87.73%	COG0685	_	_	K00297	metF, MTHFR
orf01091_1	147	gi|499933669|ref|WP_011614403.1|	glyoxalase [Cupriavidus necator]	73%	_	_	_	_	_	_	_	_	_	_	None	_
orf00291_1	247	gi|503304264|ref|WP_013538925.1|	glutamine amidotransferase [Variovorax paradoxus]	85%	gi|1175387|sp|P44098.1|Y1037_HAEIN	RecName: Full=Putative glutamine amidotransferase HI_1037 [Haemophilus influenzae Rd KW20]	66%	GO:0006541;GO:0016740	543728.Vapar_0435	glutamine amidotransferase class-II	82.79%	COG0121	_	_	K07008	DUG3
orf01154_1	382	gi|503361429|ref|WP_013596090.1|	histidine kinase [Acidovorax integral membrane sensor signal transduction histidine kinase [Acidovorax avenae subsp. avenae A	63%	_	_	_	_	_	_	_	_	_	_	None	_
orf02816_1	69	gi|655157416|ref|WP_028604076.1|	general stress protein CsbD [Ottowia thiooxydans]	92%	gi|55584131|sp|P68206.1|YJBJ_ECOLI	RecName: Full=UPF0337 protein YjbJ [Escherichia coli K-12]	78%	_	232721.Ajs_0254	CsbD family protein	90.77%	COG3237	_	_	None	_
orf01371_1	518	gi|495147423|ref|WP_007872230.1|	exopolyphosphatase [Polaromonas sp. CF318]	73%	gi|13878636|sp|Q9ZN70.1|PPX_PSEAE	RecName: Full=Exopolyphosphatase; Short=ExopolyPase; AltName: Full=Metaphosphatase [Pseudomonas aeruginosa PAO1]	63%	_	_	_	_	_	_	_	K01524	ppx-gppA
orf00885_1	41	_	_	_	_	_	_	_	_	_	_	_	_	_	None	_
orf02804_1	342	gi|594554680|gb|EXU78726.1|	ABC transporter permease [Comamonas aquatica DA1877]	95%	gi|84027931|sp|P0AFU1.1|YEJB_ECO57	RecName: Full=Inner membrane ABC transporter permease protein YejB [Escherichia coli O157:H7]	74%	GO:0006810;GO:0016021	688245.CtCNB1_1787	dipeptide transport system permeaseprotein DppB	94.13%	COG4174	_	_	K13894	yejB
orf00623_1	324	_	_	_	_	_	_	_	_	_	_	_	_	_	None	_
orf02340_1	298	gi|522821111|ref|WP_020733850.1|	membrane protein [Sorangium membrane protein [Sorangium cellulosum So0157-2]	77%	gi|2506681|sp|P46125.2|YEDI_ECOLI	RecName: Full=Inner membrane protein YedI [Escherichia coli K-12]	72%	_	448385.sce1374	hypothetical protein	75.45%	COG2354	_	_	K09781	K09781
orf00346_1	345	gi|499785450|ref|WP_011466184.1|	rod shape-determining protein MreB [Rhodoferax ferrireducens]	94%	gi|76363877|sp|P0A9X4.1|MREB_ECOLI	RecName: Full=Rod shape-determining protein MreB [Escherichia coli K-12]	82%	_	338969.Rfer_3923	rod shape-determining protein MreB	94.20%	COG1077	_	_	K03569	mreB
orf00726_1	423	gi|571922620|gb|ETR79072.1|	hypothetical protein X566_11500 [Afipia sp. P52-10]	60%	_	_	_	_	_	_	_	_	_	_	None	_
orf03275_1	395	gi|652382993|ref|WP_026778921.1|	CoA-transferase [Polaromonas sp. EUR3 1.2.1]	88%	gi|19861453|sp|P76518.2|YFDE_ECOLI	RecName: Full=Uncharacterized protein YfdE [Escherichia coli K-12]	58%	GO:0008152;GO:0003824	365044.Pnap_2141	L-carnitine dehydratase/bile acid-inducible protein F	87.47%	COG1804	_	_	None	_
orf04306_1	413	gi|654704643|ref|WP_028162683.1|	hypothetical protein [Bradyrhizobium elkanii]	68%	_	_	_	_	_	_	_	_	_	_	None	_
orf03078_1	66	gi|503486608|ref|WP_013721269.1|	regulatory protein [Alicycliphilus denitrificans]	96%	_	_	_	_	404380.Gbem_2991	hypothetical protein	76.00%	_	_	NOG239163;NOG72732	None	_
orf01541_1	233	gi|566128493|ref|WP_024000984.1|	predicted hydrolase [Acidovorax sp. MR-S7]	67%	_	_	_	_	_	_	_	_	_	_	K07025	K07025
orf03659_1	47	_	_	_	_	_	_	_	_	_	_	_	_	_	None	_
orf02847_1	55	gi|500128473|ref|WP_011804478.1|	C4-dicarboxylate ABC transporter substrate-binding protein [Acidovorax sp. JS42]	87%	_	_	_	_	_	_	_	_	_	_	None	_
orf01814_1	274	gi|518487351|ref|WP_019657558.1|	hypothetical protein [Variovorax paradoxus]	61%	_	_	_	_	_	_	_	_	_	_	None	_
orf03530_1	293	gi|489141358|ref|WP_003051126.1|	heat shock protein HtpX [Comamonas testosteroni]	86%	gi|166223083|sp|A1WC76.1|HTPX_ACISJ	RecName: Full=Protease HtpX homolog [Acidovorax sp. JS42]	84%	_	688245.CtCNB1_4172	peptidase M48, Ste24p	86.55%	COG0501	_	_	K03799	htpX
orf02066_1	310	gi|489143284|ref|WP_003053049.1|	electron transfer flavoprotein subunit beta [Comamonas testosteroni]	96%	gi|81540583|sp|Q9HZP7.1|ETFA_PSEAE	RecName: Full=Electron transfer flavoprotein subunit alpha; Short=Alpha-ETF; AltName: Full=Electron transfer flavoprotein large subunit; Short=ETFLS [Pseudomonas ae	82%	_	535289.Dtpsy_2298	Electron transfer flavoprotein alpha subunit	94.52%	COG2025	_	_	K03522	fixB, etfA
orf04075_1	360	gi|501845534|ref|WP_012655615.1|	cell division protein FtsJ [Acidovorax ebreus]	87%	gi|1708222|sp|Q06803.1|HLYA_BRAHO	RecName: Full=Hemolysin A [Brachyspira hyodysenteriae]	65%	GO:0003723;GO:0008168;GO:0032259	535289.Dtpsy_0598	ribosomal RNA methyltransferase RrmJ/FtsJ	85.16%	COG1189	_	_	K06442	tlyA
orf02840_1	375	gi|495124059|ref|WP_007848872.1|	GTP-binding proten HflX [Acidovorax sp. CF316]	88%	gi|462264|sp|P25519.3|HFLX_ECOLI	RecName: Full=GTPase HflX; AltName: Full=GTP-binding protein HflX [Escherichia coli K-12]	72%	GO:0000287;GO:0006184;GO:0005525;GO:0005737;GO:0003924	688245.CtCNB1_3282	ferrous iron transport protein B	89.08%	COG2262	_	_	K03665	hflX
orf04308_1	69	_	_	_	_	_	_	_	_	_	_	_	_	_	None	_
orf03556_1	253	gi|655159316|ref|WP_028605919.1|	cytochrome C assembly protein [Ottowia thiooxydans]	74%	_	_	_	GO:0006461	397945.Aave_0869	cytochrome c assembly protein	75.61%	COG4137	_	_	None	_
orf04038_1	305	gi|492264173|ref|WP_005793494.1|	type 12 methyltransferase [Acidovorax delafieldii]	70%	_	_	_	_	_	_	_	_	_	_	None	_
orf03655_1	411	gi|518484220|ref|WP_019654427.1|	deoxyguanosinetriphosphate triphosphohydrolase [Variovorax paradoxus]	84%	gi|21362464|sp|Q8XV63.1|DGTL1_RALSO	RecName: Full=Deoxyguanosinetriphosphate triphosphohydrolase-like protein [Ralstonia solanacearum GMI1000]	72%	GO:0000287;GO:0008832;GO:0008081;GO:0006144;GO:0046039	543728.Vapar_1147	deoxyguanosinetriphosphate triphosphohydrolase	81.74%	COG0232	_	_	K01129	dgt
orf02444_1	50	_	_	_	_	_	_	_	_	_	_	_	_	_	None	_
orf01300_1	399	gi|496178904|ref|WP_008903411.1|	cytochrome oxidase assembly protein [Acidovorax sp. NO-1]	74%	_	_	_	GO:0016020;GO:0044710;GO:0016491	_	_	_	_	_	_	K02259	COX15
orf02715_1	460	gi|516633661|ref|WP_018008436.1|	glycosyl transferase family 2 [Cupriavidus taiwanensis]	70%	_	_	_	_	_	_	_	_	_	_	None	_
orf01588_1	288	gi|489163845|ref|WP_003073465.1|	FAD-binding protein [Comamonas putative ABC transporter ATP-binding protein [Comamonas testosteroni ATCC 11996]	89%	gi|2833412|sp|Q46871.1|YQJH_ECOLI	RecName: Full=NADPH-dependent ferric-chelate reductase; AltName: Full=Ferric siderophore reductase [Escherichia coli K-12]	63%	_	688245.CtCNB1_4254	hypothetical ABC transporter ATP-binding protein Rv1348/MT1392	86.12%	COG2375	_	_	None	_
orf00956_1	494	gi|518405852|ref|WP_019576059.1|	amidase [Curvibacter lanceolatus]	79%	gi|166217640|sp|A0LSR0.1|GATA_ACIC1	RecName: Full=Glutamyl-tRNA(Gln) amidotransferase subunit A; Short=Glu-ADT subunit A [Acidothermus cellulolyticus 11B]	58%	GO:0003824	232721.Ajs_0886	amidase	78.14%	COG0154	_	_	K02433	gatA, QRSL1
orf01179_1	264	gi|664118522|ref|WP_030655845.1|	MULTISPECIES: oxidoreductase [Streptomyces]	81%	gi|2851592|sp|P39333.2|BDCA_ECOLI	RecName: Full=Cyclic-di-GMP-binding biofilm dispersal mediator protein [Escherichia coli K-12]	56%	_	_	_	_	_	_	_	K00059	fabG
orf02396_1	875	gi|655156651|ref|WP_028603320.1|	hypothetical protein [Ottowia thiooxydans]	67%	_	_	_	_	_	_	_	_	_	_	None	_
orf03222_1	246	gi|655158994|ref|WP_028605598.1|	chemotaxis protein CheY [Ottowia thiooxydans]	96%	gi|76364198|sp|P0AA16.1|OMPR_ECOLI	RecName: Full=Transcriptional regulatory protein OmpR [Escherichia coli K-12]	82%	GO:0003677;GO:0000160;GO:0006355;GO:0035556;GO:0045449;GO:0000156	543728.Vapar_2582	osmolarity response regulator	96.23%	COG0745	_	_	K07659	ompR
orf00164_1	307	gi|499838830|ref|WP_011519564.1|	LysR family transcriptional regulator [Cupriavidus metallidurans]	78%	gi|37999921|sp|P16931.3|DGDR_BURCE	RecName: Full=HTH-type transcriptional regulator DgdR; AltName: Full=2,2-dialkylglycine decarboxylase repressor [Burkholderia cepacia]	50%	GO:0006351	266264.Rmet_5159	LysR family transcriptional regulator	78.16%	COG0583	_	_	None	_
orf00757_1	194	gi|498149591|ref|WP_010463747.1|	RNA polymerase sigma factor RpoE [Acidovorax radicis]	90%	gi|61234173|sp|P0A2F0.1|RPOE_SALTY	RecName: Full=ECF RNA polymerase sigma-E factor; AltName: Full=RNA polymerase sigma-E factor; AltName: Full=Sigma-24 [Salmonella enterica subsp. enterica serovar Ty	70%	GO:0003677;GO:0005667;GO:0006355;GO:0045449;GO:0016987;GO:0003700;GO:0006352	535289.Dtpsy_2627	RNA polymerase sigma factor RpoE	90.21%	COG1595	_	_	K03088	SIG3.2, rpoE
orf02771_1	504	gi|519074550|ref|WP_020230425.1|	hypothetical protein [Acidovorax sp. MR-S7]	87%	gi|20141737|sp|P37594.2|SMVA_SALTY	RecName: Full=Methyl viologen resistance protein SmvA [Salmonella enterica subsp. enterica serovar Typhimurium str. LT2]	59%	_	398578.Daci_3575	major facilitator transporter	82.50%	COG0477	_	_	K08167	smvA
orf03101_1	105	gi|652646110|ref|WP_027010449.1|	multidrug transporter [Comamonas sp. B-9]	95%	gi|3915047|sp|O69279.1|SUGE_CITFR	RecName: Full=Quaternary ammonium compound-resistance protein SugE SUGE_SALTH RecName: Full=Quaternary ammonium compound-resistance protein S	79%	GO:0006810;GO:0016021;GO:0005886	525146.Ddes_2158	small multidrug resistance protein	90.38%	COG2076	_	_	K11741	sugE
orf02552_1	285	gi|655158481|ref|WP_028605086.1|	2-dehydro-3-deoxyphosphooctonate aldolase [Ottowia thiooxydans]	93%	gi|158513030|sp|A1TLS9.1|KDSA_ACIAC	RecName: Full=2-dehydro-3-deoxyphosphooctonate aldolase; AltName: Full=3-deoxy-D-manno-octulosonic acid 8-phosphate synthase; AltName: Full=KDO-8-phosphate synthas	92%	_	688245.CtCNB1_1129	2-dehydro-3-deoxyphosphooctonate aldolase	93.29%	COG2877	_	_	K01627	kdsA
orf04305_1	340	gi|630947792|gb|KCZ94071.1|	amidohydrolase family protein [Hyphomonas johnsonii MHS-2]	72%	_	_	_	GO:0003824	_	_	_	_	_	_	None	_
orf01026_1	1365	gi|519071588|ref|WP_020227463.1|	phosphoribosylformylglycinamidine synthase [Acidovorax sp. MR-S7]	83%	gi|14916667|sp|Q9HXN2.1|PUR4_PSEAE	RecName: Full=Phosphoribosylformylglycinamidine synthase; Short=FGAM synthase; Short=FGAMS; AltName: Full=Formylglycinamide ribotide amidotransferase; Short=FGARAT;	71%	_	535289.Dtpsy_1582	phosphoribosylformylglycinamidine synthase	83.38%	COG0046;COG0047	_	_	K01952	purL, PFAS
orf02091_1	564	gi|653544517|ref|WP_027578633.1|	peptide ABC transporter substrate-binding protein [Bradyrhizobium sp. Ai1a-2]	79%	gi|1170181|sp|P33950.2|HBPA_HAEIN	RecName: Full=Heme-binding protein A; AltName: Full=Hemin-binding lipoprotein; Flags: Precursor [Haemophilus influenzae Rd KW20]	46%	_	266264.Rmet_4578	extracellular solute-binding protein	78.52%	COG0747	_	_	K02035	ABC.PE.S
orf04159_1	533	gi|653280863|ref|WP_027476454.1|	FAD-dependent oxidoreductase [Curvibacter gracilis]	66%	gi|54037189|sp|P64185.1|GLPD2_MYCBO	RecName: Full=Glycerol-3-phosphate dehydrogenase 2 [Mycobacterium bovis GLPD2_MYCTO RecName: Full=Glycerol-3-phosphate dehydrog	59%	_	_	_	_	_	_	_	K00111	glpA, glpD
orf02108_1	76	gi|654057244|ref|WP_027704583.1|	damage-inducible protein DinB [Zymobacter palmae]	89%	_	_	_	_	_	_	_	_	_	_	None	_
orf02478_1	528	gi|518482653|ref|WP_019652860.1|	ribonuclease [Variovorax paradoxus]	82%	gi|71162356|sp|P0A9J2.2|RNG_ECO57	RecName: Full=Ribonuclease G; Short=RNase G; AltName: Full=Cytoplasmic axial filament protein [Escherichia coli O157:H7]	69%	GO:0006396;GO:0003723;GO:0090501;GO:0051252;GO:0004540	543728.Vapar_2690	ribonuclease, Rne/Rng family	82.45%	COG1530	_	_	K08301	rng, cafA
orf02836_1	219	gi|543580243|ref|WP_021028586.1|	molybdenum cofactor biosynthesis protein MogA [Comamonas sp. B-9]	92%	gi|84028145|sp|P0AF04.1|MOG_ECO57	RecName: Full=Molybdopterin adenylyltransferase; Short=MPT adenylyltransferase [Escherichia coli O157:H7]	83%	GO:0006777	398578.Daci_2321	molybdenum cofactor synthesis domain-containing protein	91.53%	COG0521	_	_	K03831	mogA
orf02613_1	219	gi|502602115|ref|WP_012839444.1|	3-beta hydroxysteroid dehydrogenase [Comamonas testosteroni]	86%	gi|81556691|sp|P71037.1|YWNB_BACSU	RecName: Full=Uncharacterized protein YwnB [Bacillus subtilis subsp. subtilis str. 168]	48%	_	688245.CtCNB1_3618	NAD-dependent epimerase/dehydratase	86.30%	COG2910	_	_	K07118	K07118
orf04045_1	442	gi|658499227|ref|WP_029695891.1|	hypothetical protein, partial [Comamonas badia]	68%	_	_	_	GO:0006810	_	_	_	_	_	_	K02453	gspD
orf02434_1	213	gi|652657208|ref|WP_027017004.1|	hypothetical protein [Comamonas composti]	74%	_	_	_	_	_	_	_	_	_	_	None	_
orf04015_1	322	gi|496181093|ref|WP_008905600.1|	porin [Acidovorax sp. NO-1]	68%	gi|129102|sp|P24305.1|OMP32_DELAC	RecName: Full=Outer membrane porin protein 32; Short=OMP32; Flags: Precursor [Delftia acidovorans]	64%	_	_	_	_	_	_	_	None	_
orf00898_1	57	_	_	_	_	_	_	_	_	_	_	_	_	_	None	_
orf02686_1	390	gi|655156313|ref|WP_028602984.1|	lactate dehydrogenase [Ottowia thiooxydans]	90%	gi|81827259|sp|Q6DAY3.1|LLDD_PECAS	RecName: Full=L-lactate dehydrogenase [Pectobacterium atrosepticum SCRI1043]	61%	_	397945.Aave_1959	L-lactate dehydrogenase (cytochrome)	87.43%	COG1304	_	_	K00101	E1.1.2.3, lldD
orf01801_1	886	gi|495541948|ref|WP_008266527.1|	TonB-denpendent receptor [Stenotrophomonas sp. SKA14]	63%	gi|12230910|sp|P48632.2|FPVA_PSEAE	RecName: Full=Ferripyoverdine receptor; Flags: Precursor [Pseudomonas aeruginosa PAO1]	55%	_	_	_	_	_	_	_	K16088	TC.FEV.OM1, fhuE, fpvA, fptA
orf01146_1	349	gi|512568034|ref|WP_016450268.1|	hypothetical protein [Delftia hypothetical protein HMPREF9701_05808 [Delftia acidovorans CCUG 274B]	88%	gi|586718|sp|P37676.1|YIAO_ECOLI	RecName: Full=2,3-diketo-L-gulonate-binding periplasmic protein YiaO; Short=2,3-DKG-binding protein; AltName: Full=Extracytoplasmic solute receptor protein YiaO; Flag	55%	GO:0006810;GO:0030288	398578.Daci_1360	TRAP dicarboxylate transporter, DctP subunit	92.53%	COG1638	_	_	None	_
orf01438_1	164	gi|501159567|ref|WP_012203987.1|	pilus assembly protein TadE [Delftia acidovorans]	62%	_	_	_	_	_	_	_	_	_	_	None	_
orf02492_1	479	gi|493266978|ref|WP_006226668.1|	ribonucleotide-diphosphate reductase subunit beta [Achromobacter piechaudii]	90%	gi|14195165|sp|Q9Z6S4.1|RIR2_CHLPN	RecName: Full=Ribonucleoside-diphosphate reductase subunit beta; AltName: Full=Ribonucleotide reductase small subunit [Chlamydia pneumoniae]	74%	GO:0009263;GO:0006260;GO:0005971;GO:0055114;GO:0046872;GO:0004748;GO:0006144;GO:0016021;GO:0009186;GO:0006206	340100.Bpet0582	ribonucleotide-diphosphate reductase subunit beta	91.69%	COG0208	_	_	K00526	E1.17.4.1B, nrdB, nrdF
orf01666_1	228	gi|651307453|ref|WP_026435093.1|	chromate transporter [Acidovorax sp. JHL-9]	74%	_	_	_	_	338969.Rfer_2756	chromate transporter	81.60%	COG2059	_	_	K07240	chrA
orf03961_1	320	gi|500128142|ref|WP_011804147.1|	transaldolase [Acidovorax sp. transaldolase B [Acidovorax sp. JS42]	86%	gi|166225543|sp|A1W3W5.1|TAL_ACISJ	RecName: Full=Transaldolase [Acidovorax sp. JS42]	86%	GO:0006098;GO:0004801;GO:0005737	232721.Ajs_0696	transaldolase B; Transaldolase is important for the balance of metabolites in the pentose-ph [...]	85.44%	COG0176	KOG2772	_	K00616	E2.2.1.2, talA, talB
orf00897_1	83	gi|651301112|ref|WP_026432803.1|	XRE family transcriptional regulator [Acidovorax oryzae]	92%	_	_	_	GO:0043565	_	_	_	_	_	_	None	_
orf00954_1	289	gi|499784774|ref|WP_011465508.1|	phosphoesterase [Rhodoferax PHP-like protein [Rhodoferax ferrireducens T118]	81%	gi|1175777|sp|P44176.1|TRPH_HAEIN	RecName: Full=Protein TrpH [Haemophilus influenzae Rd KW20]	59%	GO:0003677;GO:0003887;GO:0006261;GO:0042575	338969.Rfer_3236	PHP-like	81.55%	COG0613	_	_	K07053	K07053
orf01651_1	280	gi|640184812|ref|WP_024814927.1|	glutathione S-transferase [Acidovorax sp. JHL-3]	73%	_	_	_	_	535289.Dtpsy_1524	Glutathione S-transferase domain protein	75.83%	_	_	NOG259533	None	_
orf00723_1	37	_	_	_	_	_	_	_	_	_	_	_	_	_	None	_
orf02685_1	443	gi|655159368|ref|WP_028605971.1|	glutamate-1-semialdehyde aminotransferase [Ottowia thiooxydans]	88%	gi|122968102|sp|Q12EF7.1|GSA_POLSJ	RecName: Full=Glutamate-1-semialdehyde 2,1-aminomutase; Short=GSA; AltName: Full=Glutamate-1-semialdehyde aminotransferase; Short=GSA-AT [Polaromonas sp. JS666]	86%	GO:0015994;GO:0008483;GO:0042286;GO:0030170;GO:0005737;GO:0006779	296591.Bpro_1133	glutamate-1-semialdehyde aminotransferase	87.38%	COG0001	_	_	K01845	hemL
orf03229_1	213	gi|597958613|gb|EYC51801.1|	oligoribonuclease [Hylemonella gracilis str. Niagara R]	89%	gi|166215746|sp|A1WB43.1|ORN_ACISJ	RecName: Full=Oligoribonuclease [Acidovorax sp. JS42]	87%	GO:0016896;GO:0090503;GO:0051252;GO:0005737;GO:0003676	543728.Vapar_1483	oligoribonuclease	89.56%	COG1949	_	_	K13288	orn, REX2, REXO2
orf02915_1	160	gi|491921195|ref|WP_005673350.1|	glyoxalase I [Lautropia lactoylglutathione lyase [Lautropia mirabilis ATCC 51599]	92%	gi|81170960|sp|P0AC82.1|LGUL_ECO57	RecName: Full=Lactoylglutathione lyase; AltName: Full=Aldoketomutase; AltName: Full=Glyoxalase I; Short=Glx I; AltName: Full=Ketone-aldehyde mutase; AltName: Full=M	84%	GO:0004462;GO:0046872;GO:0006090;GO:0005975	232721.Ajs_2047	lactoylglutathione lyase	91.79%	COG0346	_	_	K01759	E4.4.1.5, GLO1, gloA
orf04290_1	364	gi|519070815|ref|WP_020226690.1|	alanine racemase [Acidovorax sp. MR-S7]	87%	gi|166919544|sp|A1W2F6.1|ALR_ACISJ	RecName: Full=Alanine racemase [Acidovorax sp. JS42]	86%	GO:0006531;GO:0008784;GO:0030170;GO:0030632	232721.Ajs_0176	alanine racemase; Provides the D-alanine required for cell wall biosynthesis (By similarity)	85.95%	COG0787	_	_	K01775	alr
orf03905_1	297	gi|654784962|ref|WP_028239006.1|	DNA-binding protein [Pseudomonas azotifigens]	58%	gi|152112403|sp|Q31T09.2|YJIK_SHIBS	RecName: Full=Uncharacterized protein YjiK [Shigella boydii Sb227]	54%	_	_	_	_	_	_	_	None	_
orf02754_1	194	gi|654796808|ref|WP_028250752.1|	ABC transporter substrate-binding protein [Variovorax sp. URHB0020]	79%	_	_	_	_	_	_	_	_	_	_	K01999	livK
orf03406_1	199	gi|492263247|ref|WP_005793224.1|	pilus modification protein PilV [Acidovorax delafieldii]	51%	_	_	_	_	_	_	_	_	_	_	K02671	pilV
orf02710_1	457	gi|503305846|ref|WP_013540507.1|	oxidoreductase [Variovorax flavodoxin/nitric oxide synthase [Variovorax paradoxus EPS]	57%	gi|81342180|sp|O32214.1|CYSJ_BACSU	RecName: Full=Sulfite reductase [NADPH]	46%	_	_	_	_	_	_	_	K00380	cysJ
orf01323_1	39	_	_	_	_	_	_	_	_	_	_	_	_	_	None	_
orf00568_1	410	gi|489149620|ref|WP_003059344.1|	membrane protein [Comamonas efflux transporter, RND family, MFP subunit [Comamonas testosteroni KF-1]	76%	gi|1171060|sp|P43505.1|MTRC_NEIGO	RecName: Full=Membrane fusion protein MtrC; Flags: Precursor	68%	_	688245.CtCNB1_0349	efflux transporter, RND family, MFP subunit	80.94%	COG0845	_	_	K03585	acrA
orf02418_1	38	_	_	_	_	_	_	_	_	_	_	_	_	_	None	_
orf01628_1	192	gi|653278907|ref|WP_027475585.1|	hypothetical protein [Curvibacter gracilis]	63%	_	_	_	_	_	_	_	_	_	_	None	_
orf00146_1	203	gi|497200871|ref|WP_009515133.1|	amino acid transporter LysE [Hydrogenophaga sp. PBC]	78%	gi|166991026|sp|A4WB82.1|LEUE_ENT38	RecName: Full=Leucine efflux protein [Enterobacter sp. 638]	55%	GO:0016020	391735.Veis_1065	lysine exporter protein LysE/YggA	77.50%	COG1280	_	_	None	_
orf04103_1	359	gi|495141308|ref|WP_007866115.1|	peptide chain release factor 2 [Polaromonas sp. CF318]	92%	gi|259585247|sp|C5CUX0.1|RF2_VARPS	RecName: Full=Peptide chain release factor 2; Short=RF-2 [Variovorax paradoxus S110]	93%	GO:0006449;GO:0005840;GO:0018444;GO:0006444;GO:0016149	543728.Vapar_3791	hypothetical protein; Peptide chain release factor 2 directs the termination of translation [...]	93.24%	COG1186	_	_	K02836	prfB
orf01401_1	260	gi|519075150|ref|WP_020231025.1|	glycosyltransferase [Acidovorax sp. MR-S7]	89%	_	_	_	_	232721.Ajs_2386	hypothetical protein	86.99%	_	_	NOG46266	None	_
orf01669_1	532	gi|655159343|ref|WP_028605946.1|	hypothetical protein [Ottowia thiooxydans]	64%	_	_	_	_	_	_	_	_	_	_	None	_
orf04266_1	307	_	_	_	_	_	_	_	_	_	_	_	_	_	None	_
orf01463_1	410	gi|499803712|ref|WP_011484446.1|	major facilitator transporter [Polaromonas sp. JS666]	91%	_	_	_	GO:0055085;GO:0016021	296591.Bpro_3544	major facilitator transporter	90.45%	COG0477	_	_	None	_
orf00251_1	180	gi|499781785|ref|WP_011462519.1|	alanine acetyltransferase [Rhodoferax ferrireducens]	71%	_	_	_	GO:0016740	_	_	_	_	_	_	K03789	rimI
orf03731_1	570	gi|503285160|ref|WP_013519821.1|	potassium-transporting atpase, a subunit [Alicycliphilus denitrificans]	93%	gi|226738829|sp|B7JRB7.1|ATKA_BACC0	RecName: Full=Potassium-transporting ATPase A chain; AltName: Full=ATP phosphohydrolase [potassium-transporting]	63%	GO:0008152;GO:0005524;GO:0008556;GO:0016021;GO:0071805;GO:0005886	381754.PSPA7_3712	potassium-transporting ATPase subunit A	91.11%	COG2060	_	_	K01546	kdpA
orf01205_1	65	_	_	_	_	_	_	_	_	_	_	_	_	_	None	_
orf03021_1	186	gi|655159028|ref|WP_028605632.1|	CDP-diacylglycerol--glycerol-3-phosphate 3-phosphatidyltransferase [Ottowia thiooxydans]	92%	gi|75482714|sp|Q57N57.3|PGSA_SALCH	RecName: Full=CDP-diacylglycerol--glycerol-3-phosphate 3-phosphatidyltransferase; AltName: Full=Phosphatidylglycerophosphate synthase; Short=PGP synthase [Salmonell	65%	GO:0008654;GO:0046486;GO:0008444;GO:0016021	535289.Dtpsy_1186	CDP-diacylglycerol/glycerol-3-phosphate 3-phosphatidyltransferase	90.22%	COG0558	_	_	K00995	E2.7.8.5, pgsA, PGS1
orf01805_1	518	gi|651301179|ref|WP_026432870.1|	hydroxypyruvate reductase [Acidovorax oryzae]	68%	gi|4033487|sp|Q44472.1|TTUD4_AGRVI	RecName: Full=Putative hydroxypyruvate reductase	63%	_	_	_	_	_	_	_	K00050	ttuD
orf03920_1	459	gi|630957965|gb|KDA03984.1|	hypothetical protein HOC_01561 [Hyphomonas oceanitis SCH89]	67%	_	_	_	_	190650.CC_0912	hypothetical protein	78.65%	_	_	NOG271484	None	_
orf03373_1	247	_	_	_	_	_	_	_	_	_	_	_	_	_	None	_
orf04107_1	635	gi|655156957|ref|WP_028603624.1|	ABC transporter ATP-binding protein [Ottowia thiooxydans]	84%	gi|2833489|sp|Q57242.1|UUP1_HAEIN	RecName: Full=ABC transporter ATP-binding protein uup-1 [Haemophilus influenzae Rd KW20]	65%	GO:0005524;GO:0006200;GO:0016887	398578.Daci_0660	ABC transporter related	82.21%	COG0488	_	_	K15738	uup
orf02275_1	52	_	_	_	_	_	_	_	_	_	_	_	_	_	None	_
orf01067_1	255	gi|518259949|ref|WP_019430157.1|	hypothetical protein [Limnohabitans sp. Rim47]	52%	_	_	_	_	_	_	_	_	_	_	None	_
orf00180_1	221	gi|594556808|gb|EXU80831.1|	urease accessory protein UreG [Comamonas aquatica DA1877]	97%	gi|122478452|sp|Q21SY6.1|UREG_ALBFT	RecName: Full=Urease accessory protein UreG [Rhodoferax ferrireducens T118]	94%	GO:0005524;GO:0006184;GO:0030001;GO:0005737;GO:0042803;GO:0003924;GO:0016530;GO:0005525;GO:0016151	688245.CtCNB1_4528	urease accessory protein UreG	96.62%	COG0378	_	_	K03189	ureG
orf01220_1	102	gi|654795943|ref|WP_028249890.1|	antibiotic biosynthesis monooxygenase [Variovorax sp. URHB0020]	78%	_	_	_	GO:0004497;GO:0055114	543728.Vapar_5255	Antibiotic biosynthesis monooxygenase	78.22%	COG1359	_	NOG127254	None	_
orf01117_1	48	_	_	_	_	_	_	_	_	_	_	_	_	_	None	_
orf00258_1	114	gi|503570715|ref|WP_013804791.1|	ribonuclease N1 [Delftia sp. guanine-specific ribonuclease N1 and T1 [Delftia sp. Cs1-4]	83%	gi|13638467|sp|P05798.2|RNSA_STRAU	RecName: Full=Guanyl-specific ribonuclease Sa; Short=RNase Sa	55%	GO:0004521;GO:0003723;GO:0090502;GO:0051252	397945.Aave_4760	guanine-specific ribonuclease N1 and T1	82.80%	COG4290	_	_	K01167	E3.1.27.3
orf03278_1	299	gi|503666908|ref|WP_013900984.1|	LysR family transcriptional regulator [Ramlibacter tataouinensis]	80%	_	_	_	GO:0006351	365044.Pnap_2144	LysR family transcriptional regulator	78.47%	COG0583	_	_	None	_
orf00232_1	93	gi|500117519|ref|WP_011793524.1|	MULTISPECIES: 50S ribosomal protein L23 [Acidovorax]	92%	gi|122996737|sp|Q21RW0.1|RL23_ALBFT	RecName: Full=50S ribosomal protein L23 [Rhodoferax ferrireducens T118]	89%	GO:0005840;GO:0042254;GO:0000166;GO:0006412;GO:0003735;GO:0019843	397945.Aave_0340	50S ribosomal protein L23	92.39%	COG0089	_	_	K02892	RP-L23, MRPL23, rplW
orf01843_1	115	gi|519071857|ref|WP_020227732.1|	hypothetical protein [Acidovorax sp. MR-S7]	77%	gi|2495685|sp|Q57498.1|Y1053_HAEIN	RecName: Full=Uncharacterized protein HI_1053 [Haemophilus influenzae Rd KW20]	68%	GO:0016209;GO:0016684	_	_	_	_	_	_	None	_
orf00532_1	522	gi|503669056|ref|WP_013903132.1|	molecular chaperone SurA [Ramlibacter tataouinensis]	72%	gi|122070654|sp|Q121Q4.1|SURA_POLSJ	RecName: Full=Chaperone SurA; AltName: Full=Peptidyl-prolyl cis-trans isomerase SurA; Short=PPIase SurA; AltName: Full=Rotamase SurA; Flags: Precursor [Polaromonas	72%	GO:0006457;GO:0065008;GO:0016853;GO:0044764;GO:0005488;GO:0042597	_	_	_	_	_	_	K03771	surA
orf02335_1	375	_	_	_	_	_	_	_	_	_	_	_	_	_	None	_
orf03184_1	311	gi|655156306|ref|WP_028602977.1|	thiazole synthase [Ottowia thiooxydans]	93%	gi|38258434|sp|Q83EI7.1|THIG_COXBU	RecName: Full=Thiazole synthase [Coxiella burnetii RSA 493]	76%	GO:0009228;GO:0016783;GO:0036355;GO:0009229;GO:0005737	420662.Mpe_A1607	thiamine biosynthesis protein ThiG	89.52%	COG2022	_	_	K03149	thiG
orf00091_1	325	gi|655049638|ref|WP_028498220.1|	ABC transporter substrate-binding protein [Microvirgula aerodenitrificans]	83%	_	_	_	_	557598.LHK_01982	ABC-type uncharacterized transport system, periplasmic component	80.76%	COG2984	_	_	K01989	ABC.X4.S
orf03358_1	464	gi|503666996|ref|WP_013901072.1|	zinc metalloprotease [Ramlibacter tataouinensis]	77%	gi|83308955|sp|P0AEH2.1|RSEP_ECO57	RecName: Full=Regulator of sigma E protease; AltName: Full=S2P endopeptidase; AltName: Full=Site-2 protease RseP; Short=S2P protease RseP; AltName: Full=Site-2-type	59%	GO:0016020;GO:0008237	535289.Dtpsy_1230	membrane-associated zinc metalloprotease	77.65%	COG0750	_	_	K11749	rseP
orf00129_1	495	gi|495108808|ref|WP_007833630.1|	histidine kinase [Variovorax sp. CF313]	72%	gi|33112649|sp|P08401.2|CREC_ECOLI	RecName: Full=Sensor protein CreC [Escherichia coli K-12]	56%	GO:0016310;GO:0007165;GO:0000166;GO:0004871;GO:0009365;GO:0004673	_	_	_	_	_	_	K07641	creC
orf01935_1	74	_	_	_	_	_	_	_	_	_	_	_	_	_	None	_
orf01816_1	147	gi|651308326|ref|WP_026435961.1|	RNA-binding protein S4 [Acidovorax sp. JHL-9]	78%	gi|7387782|sp|Q44264.1|HSLR_AERSA	RecName: Full=Heat shock protein 15 homolog; Short=HSP15	62%	GO:0003723	397945.Aave_2419	RNA-binding S4 domain-containing protein	75.00%	COG1188	_	_	K04762	hslR
orf02213_1	146	gi|538494706|ref|WP_021007389.1|	RnfH family protein [Variovorax RnfH family protein [Variovorax paradoxus B4]	63%	_	_	_	_	_	_	_	_	_	_	K09801	K09801
orf00159_1	777	gi|518015455|ref|WP_019185663.1|	iron transporter [Stenotrophomonas maltophilia]	75%	gi|37538301|sp|P81549.2|BFRD_BORPE	RecName: Full=Probable TonB-dependent receptor BfrD; AltName: Full=Virulence-associated outer membrane protein Vir-90; Flags: Precursor [Bordetella pertussis Tohama	49%	_	522373.Smlt1148	putative iron transport receptor protein	76.13%	COG4774	_	_	K16090	fiu
orf03621_1	231	gi|589265225|emb|CDM23161.1|	hypothetical protein BN940_03431 [Castellaniella defragrans 65Phen]	52%	_	_	_	_	_	_	_	_	_	_	None	_
orf02268_1	144	gi|573549249|gb|ETT48067.1|	cell wall assembly/cell proliferation coordinating protein, KNR4-like protein [Paenibacillus sp. FSL R7-269]	51%	_	_	_	_	_	_	_	_	_	_	None	_
orf04061_1	185	gi|503666110|ref|WP_013900186.1|	dTDP-4-dehydrorhamnose 3,5-epimerase [Ramlibacter tataouinensis]	84%	gi|81622016|sp|Q9HU21.1|RMLC_PSEAE	RecName: Full=dTDP-4-dehydrorhamnose 3,5-epimerase; AltName: Full=Thymidine diphospho-4-keto-rhamnose 3,5-epimerase; AltName: Full=dTDP-4-keto-6-deoxyglucose 3,5-ep	74%	_	365044.Pnap_3488	dTDP-4-dehydrorhamnose 3,5-epimerase	81.22%	COG1898	_	_	K01790	rfbC, rmlC
orf03080_1	422	gi|503487858|ref|WP_013722519.1|	integrase [Alicycliphilus integrase family protein [Alicycliphilus denitrificans K601]	90%	_	_	_	GO:0015074;GO:0003677;GO:0006310	199310.c2392	P4 family integrase	76.69%	COG0582	_	_	None	_
orf01538_1	106	_	_	_	_	_	_	_	_	_	_	_	_	_	None	_
orf02481_1	345	gi|654796662|ref|WP_028250607.1|	ABC transporter substrate-binding protein [Variovorax sp. URHB0020]	62%	_	_	_	_	_	_	_	_	_	_	None	_
orf00269_1	44	_	_	_	_	_	_	_	_	_	_	_	_	_	None	_
orf03202_1	43	_	_	_	_	_	_	_	_	_	_	_	_	_	None	_
orf00676_1	102	gi|503773093|ref|WP_014007169.1|	hypothetical protein [Collimonas fungivorans]	95%	_	_	_	_	398578.Daci_4415	NIPSNAP family protein	92.08%	_	_	NOG07167	None	_
orf01648_1	354	gi|495443204|ref|WP_008167898.1|	membrane protein [Achromobacter hypothetical protein KYC_25843 [Achromobacter arsenitoxydans SY8]	85%	_	_	_	_	159087.Daro_1033	hypothetical protein	79.94%	COG1289	_	_	None	_
orf02269_1	947	gi|518484168|ref|WP_019654375.1|	hypothetical protein [Variovorax paradoxus]	72%	gi|2506686|sp|P33349.2|YEHM_ECOLI	RecName: Full=Uncharacterized protein YehM [Escherichia coli K-12]	62%	_	_	_	_	_	_	_	None	_
orf04262_1	597	gi|657602998|ref|WP_029414334.1|	arginine--tRNA ligase [Acidovorax radicis]	84%	gi|254782960|sp|B9MBD2.1|SYR_ACIET	RecName: Full=Arginine--tRNA ligase; AltName: Full=Arginyl-tRNA synthetase; Short=ArgRS [Acidovorax ebreus TPSY]	92%	GO:0006525;GO:0004814;GO:0005524;GO:0005737;GO:0006420;GO:0006560	535289.Dtpsy_0332	arginyl-tRNA synthetase	91.90%	COG0018	_	_	K01887	RARS, argS
orf02636_1	514	gi|518402940|ref|WP_019573147.1|	hypothetical protein [Curvibacter lanceolatus]	80%	gi|239938656|sp|O07610.2|LCFB_BACSU	RecName: Full=Long-chain-fatty-acid--CoA ligase; AltName: Full=Long-chain acyl-CoA synthetase [Bacillus subtilis subsp. subtilis str. 168]	47%	GO:0016874	_	_	_	_	_	_	K01897	ACSL, fadD
orf01658_1	40	_	_	_	_	_	_	_	_	_	_	_	_	_	None	_
orf02381_1	298	gi|501208798|ref|WP_012251816.1|	formate transporter [Bordetella formate and nitrite transporters [Bordetella petrii DSM 12804]	91%	gi|3023753|sp|Q50568.1|FDHC_METTF	RecName: Full=Probable formate transporter [Methanothermobacter thermautotrophicus]	59%	GO:0016020;GO:0006810;GO:0005215	340100.Bpet5000	formate and nitrite transporters	90.14%	COG2116	_	_	None	_
orf01219_1	40	_	_	_	_	_	_	_	_	_	_	_	_	_	None	_
orf03982_1	600	gi|503358554|ref|WP_013593215.1|	hypothetical protein [Acidovorax avenae]	55%	_	_	_	_	_	_	_	_	_	_	None	_
orf01234_1	443	gi|503284677|ref|WP_013519338.1|	isocitrate lyase [Alicycliphilus denitrificans]	96%	gi|20141245|sp|P51066.2|ACEA_SALTY	RecName: Full=Isocitrate lyase; Short=ICL; Short=Isocitrase; Short=Isocitratase [Salmonella enterica subsp. enterica serovar Typhimurium str. LT2]	85%	GO:0006097;GO:0004451	688245.CtCNB1_3032	isocitrate lyase	96.31%	COG2224	KOG1260	_	K01637	E4.1.3.1, aceA
orf03047_1	360	gi|651308333|ref|WP_026435968.1|	tRNA(Ile)-lysidine synthetase [Acidovorax sp. JHL-9]	70%	gi|254789039|sp|A1VRB1.1|TILS_POLNA	RecName: Full=tRNA(Ile)-lysidine synthase; AltName: Full=tRNA(Ile)-2-lysyl-cytidine synthase; AltName: Full=tRNA(Ile)-lysidine synthetase [Polaromonas naphthaleniv	71%	_	_	_	_	_	_	_	K04075	tilS, mesJ
orf02139_1	47	_	_	_	_	_	_	_	_	_	_	_	_	_	None	_
orf00895_1	80	gi|645568956|gb|KDP85552.1|	pyridoxal kinase [Cupriavidus sp. SK-3]	97%	gi|119390875|sp|Q1LFU5.1|PDXK_RALME	RecName: Full=Pyridoxine kinase; AltName: Full=PN/PL/PM kinase; AltName: Full=Pyridoxal kinase; AltName: Full=Pyridoxamine kinase; AltName: Full=Vitamin B6 kinase	88%	GO:0042816;GO:0016310;GO:0046872;GO:0005524;GO:0008478;GO:0009443	_	_	_	_	_	_	K00868	pdxK, pdxY
orf03319_1	61	_	_	_	_	_	_	_	_	_	_	_	_	_	None	_
orf01875_1	157	gi|504827030|ref|WP_015014132.1|	lactoylglutathione lyase [Acidovorax sp. KKS102]	94%	_	_	_	GO:0016829;GO:0008152	398578.Daci_3777	lactoylglutathione lyase	95.42%	_	_	NOG70706	K01759	E4.4.1.5, GLO1, gloA
orf03573_1	289	gi|655156878|ref|WP_028603545.1|	methyltransferase [Ottowia thiooxydans]	76%	gi|1170761|sp|P45794.1|LEP4_AERHY	RecName: Full=Type 4 prepilin-like proteins leader peptide-processing enzyme; Includes: RecName: Full=Leader peptidase; AltName: Full=Prepilin peptidase; Includes: R	67%	GO:0016020;GO:0008233;GO:0008152;GO:0016740	_	_	_	_	_	_	K02654	pilD, pppA
orf01968_1	71	_	_	_	_	_	_	_	_	_	_	_	_	_	None	_
orf03498_1	53	_	_	_	_	_	_	_	_	_	_	_	_	_	None	_
orf01318_1	111	_	_	_	_	_	_	_	_	_	_	_	_	_	None	_
orf01160_1	463	gi|503666340|ref|WP_013900416.1|	3-deoxy-D-manno-octulosonic acid transferase [Ramlibacter tataouinensis]	67%	gi|81346005|sp|Q45374.1|KDTA_BORPT	RecName: Full=3-deoxy-D-manno-octulosonic acid transferase; Short=Kdo transferase; AltName: Full=Lipid IV(A) 3-deoxy-D-manno-octulosonic acid transferase; AltName:	55%	_	_	_	_	_	_	_	K02527	kdtA, waaA
orf01131_1	450	gi|655154128|ref|WP_028600806.1|	NADH dehydrogenase [Ottowia thiooxydans]	93%	gi|17380453|sp|P56913.2|NUOF2_RHIME	RecName: Full=NADH-quinone oxidoreductase subunit F 2; AltName: Full=NADH dehydrogenase I subunit F 2; AltName: Full=NDH-1 subunit F 2 [Sinorhizobium meliloti 1021	69%	_	535289.Dtpsy_0877	NADH-quinone oxidoreductase, F subunit	93.56%	COG1894	_	_	K00335	nuoF
orf03834_1	114	_	_	_	_	_	_	_	_	_	_	_	_	_	None	_
orf01927_1	112	_	_	_	_	_	_	_	_	_	_	_	_	_	None	_
orf00969_1	191	_	_	_	_	_	_	_	_	_	_	_	_	_	None	_
orf01379_1	67	_	_	_	_	_	_	_	_	_	_	_	_	_	None	_
orf02225_1	319	gi|518482818|ref|WP_019653025.1|	type 11 methyltransferase [Variovorax paradoxus]	69%	_	_	_	_	_	_	_	_	_	_	None	_
orf03006_1	302	gi|499782656|ref|WP_011463390.1|	membrane protein [Rhodoferax hypothetical protein Rfer_1080 [Rhodoferax ferrireducens T118]	76%	_	_	_	_	338969.Rfer_1080	hypothetical protein	75.79%	COG0697	_	_	K15268	eamA
orf01431_1	488	gi|489149953|ref|WP_003059673.1|	RND transporter [Comamonas RND efflux system, outer membrane lipoprotein, NodT family [Comamonas testosteroni KF-1]	69%	_	_	_	_	_	_	_	_	_	_	None	_
orf01071_1	386	gi|506347473|ref|WP_015867192.1|	hypothetical protein [Variovorax paradoxus]	92%	_	_	_	GO:0016020;GO:0006508;GO:0008233	543728.Vapar_4422	band 7 protein	93.40%	COG0330	_	_	None	_
orf03242_1	245	gi|503668077|ref|WP_013902153.1|	FimV [Ramlibacter tataouinensis]	55%	_	_	_	_	338969.Rfer_1791	peptidoglycan-binding LysM	76.56%	COG3170	_	_	K08086	fimV
orf03348_1	119	gi|495127506|ref|WP_007852317.1|	hypothetical protein [Acidovorax sp. CF316]	86%	_	_	_	_	232721.Ajs_2391	hypothetical protein	83.76%	_	_	NOG271016	None	_
orf03137_1	130	gi|499618881|ref|WP_011299615.1|	flavodoxin [Cupriavidus NADPH-dependent FMN reductase [Ralstonia eutropha JMP134]	89%	_	_	_	GO:0010181;GO:0055114;GO:0016491	264198.Reut_B3490	NAD(P)H dehydrogenase (quinone):NADPH-dependent FMN reductase	89.41%	COG0655	_	_	None	_
orf01506_1	252	gi|668681068|gb|KFB74154.1|	CRISPR system Cascade subunit CasD [Candidatus Accumulibacter sp. BA-91]	75%	_	_	_	_	_	_	_	_	_	_	None	_
orf00731_1	442	gi|655155106|ref|WP_028601782.1|	hypothetical protein [Ottowia thiooxydans]	85%	_	_	_	_	_	_	_	_	_	_	None	_
orf03953_1	982	gi|648255452|ref|WP_026036601.1|	excinuclease ABC subunit A [Limnohabitans sp. Rim47]	88%	gi|1174917|sp|P44410.1|UVRA_HAEIN	RecName: Full=UvrABC system protein A; Short=UvrA protein; AltName: Full=Excinuclease ABC subunit A [Haemophilus influenzae Rd KW20]	79%	_	360910.BAV0078	excinuclease ABC subunit A; The UvrABC repair system catalyzes the recognition and processin [...]	84.76%	COG0178	_	_	K03701	uvrA
orf00990_1	299	gi|501025306|ref|WP_012077418.1|	TrfA family protein [Pseudomonas aeruginosa]	100%	gi|136188|sp|P07676.1|TRFA_ECOLX	RecName: Full=Plasmid replication initiator protein TrfA	63%	_	381754.PSPA7_5356	TrfA family protein	100.00%	_	_	NOG80605	None	_
orf03885_1	214	gi|640185809|ref|WP_024815332.1|	phosphoglycolate phosphatase [Acidovorax sp. JHL-3]	77%	gi|17433058|sp|Q9HZ62.1|GPH2_PSEAE	RecName: Full=Phosphoglycolate phosphatase 2; Short=PGP 2; Short=PGPase 2 [Pseudomonas aeruginosa PAO1]	59%	GO:0016787;GO:0044237;GO:0071704	398578.Daci_4716	phosphoglycolate phosphatase; Specifically catalyzes the dephosphorylation of 2- phosphoglyc [...]	76.30%	COG0546	_	_	K01091	E3.1.3.18, gph
orf02284_1	361	gi|549630049|ref|WP_022539202.1|	ABC transporter permease [Ralstonia pickettii]	79%	gi|81751459|sp|Q8FWN8.1|Y3408_BRUSU	RecName: Full=Putative peptide permease protein BRA0408/BS1330_II0405 [Brucella suis 1330]	58%	GO:0016020	_	_	_	_	_	_	K02033	ABC.PE.P
orf02928_1	41	_	_	_	_	_	_	_	_	_	_	_	_	_	None	_
orf03051_1	332	gi|500135540|ref|WP_011811545.1|	peptide ABC transporter ATPase [Verminephrobacter eiseniae]	68%	gi|81323495|sp|Q8VQK6.1|Y1033_BRUAB	RecName: Full=Putative peptide import ATP-binding protein BruAb2_1033 [Brucella abortus bv. 1 str. 9-941]	65%	_	_	_	_	_	_	_	K02031	ABC.PE.A
orf03099_1	112	_	_	_	_	_	_	_	_	_	_	_	_	_	None	_
orf01215_1	339	gi|538494271|ref|WP_021007198.1|	putative amino acid ABC transporter, permease protein [Variovorax paradoxus]	82%	gi|54042337|sp|P45767.3|YHDX_ECOLI	RecName: Full=Putative amino-acid ABC transporter permease protein YhdX [Escherichia coli K-12]	69%	GO:0006810;GO:0016021;GO:0005886;GO:0005215	543728.Vapar_2945	polar amino acid ABC transporter, inner membrane subunit; Part of a binding-protein-dependen [...]	83.05%	COG4597	_	_	K09970	aapQ, bztB
orf03212_1	182	gi|640000163|ref|WP_024777585.1|	hypothetical protein [Pseudomonas corrugata]	74%	_	_	_	_	_	_	_	_	_	_	None	_
orf02812_1	256	gi|657601078|ref|WP_029412482.1|	short-chain dehydrogenase [Acidovorax avenae]	77%	_	_	_	GO:0008152	397945.Aave_3151	short-chain dehydrogenase/reductase SDR	76.61%	COG1028;COG3967	_	_	None	_
orf03468_1	1460	gi|500119650|ref|WP_011795655.1|	ATP-dependent helicase [Acidovorax citrulli]	81%	gi|13638202|sp|P43329.3|HRPA_ECOLI	RecName: Full=ATP-dependent RNA helicase HrpA [Escherichia coli K-12]	72%	GO:0005524;GO:0006200;GO:0008026;GO:0003676	397945.Aave_2556	ATP-dependent helicase HrpA	83.39%	COG1643	_	_	K03578	hrpA
orf01589_1	149	gi|489158330|ref|WP_003067992.1|	MarR family transcriptional regulator [Comamonas testosteroni]	79%	_	_	_	GO:0006351	688245.CtCNB1_4255	transcriptional regulator, MarR family	79.58%	_	_	NOG131633	None	_
orf00607_1	508	gi|504828953|ref|WP_015016055.1|	anthranilate synthase subunit I [Acidovorax sp. KKS102]	89%	gi|9910888|sp|P56995.1|TRPE_NEIMB	RecName: Full=Anthranilate synthase component 1; Short=AS; Short=ASI [Neisseria meningitidis MC58]	69%	GO:0009094;GO:0006571;GO:0005950;GO:0000162;GO:0004049	397945.Aave_0442	anthranilate synthase component I	89.21%	COG0147	KOG1223	_	K01657	trpE
orf01630_1	64	_	_	_	_	_	_	_	_	_	_	_	_	_	None	_
orf03499_1	1395	gi|640397110|ref|WP_024890930.1|	enterobactin synthase [Luteimonas huabeiensis]	72%	gi|27735179|sp|P29698.2|ENTF_SHIFL	RecName: Full=Enterobactin synthase component F; AltName: Full=Enterochelin synthase F; AltName: Full=Serine-activating enzyme; AltName: Full=Seryl-AMP ligase [Shig	62%	_	_	_	_	_	_	_	K02364	entF
orf03092_1	142	gi|501162470|ref|WP_012206822.1|	MULTISPECIES: nucleoside diphosphate kinase [Delftia]	96%	gi|226729796|sp|A9BMV7.1|NDK_DELAS	RecName: Full=Nucleoside diphosphate kinase; Short=NDK; Short=NDP kinase; AltName: Full=Nucleoside-2-P kinase [Delftia acidovorans SPH-1]	96%	GO:0005524;GO:0006241;GO:0006165;GO:0005737;GO:0004550;GO:0006228;GO:0046872;GO:0006144;GO:0006206;GO:0006183	398578.Daci_5023	nucleoside diphosphate kinase; Major role in the synthesis of nucleoside triphosphates other [...]	96.43%	COG0105	_	_	K00940	E2.7.4.6, ndk
orf01806_1	731	gi|543578041|ref|WP_021026488.1|	methionyl-tRNA synthetase [Comamonas sp. B-9]	88%	gi|187645701|sp|A1TTU1.1|SYM_ACIAC	RecName: Full=Methionine--tRNA ligase; AltName: Full=Methionyl-tRNA synthetase; Short=MetRS [Acidovorax citrulli AAC00-1]	85%	_	688245.CtCNB1_3850	methionyl-tRNA synthetase	87.27%	COG0143;COG0073	_	_	K01874	MARS, metG
orf04098_1	116	gi|495131781|ref|WP_007856592.1|	general secretion pathway protein I [Acidovorax sp. CF316]	76%	_	_	_	_	_	_	_	_	_	_	K02458	gspI
orf03986_1	227	gi|655154826|ref|WP_028601503.1|	hypothetical protein [Ottowia thiooxydans]	86%	_	_	_	_	543728.Vapar_0900	protein of unknown function DUF484	75.45%	COG3159	_	_	K09921	K09921
orf02313_1	442	gi|518482240|ref|WP_019652447.1|	phosphoglucosamine mutase [Variovorax paradoxus]	88%	gi|259647730|sp|C5CKU7.1|GLMM_VARPS	RecName: Full=Phosphoglucosamine mutase [Variovorax paradoxus S110]	87%	GO:0000287;GO:0006040;GO:0005975;GO:0008966	543728.Vapar_2626	phosphoglucosamine mutase; Catalyzes the conversion of glucosamine-6-phosphate to glucosamin [...]	86.85%	COG1109	_	_	K03431	glmM
orf03345_1	158	gi|652654854|ref|WP_027015820.1|	transcription elongation factor GreA [Comamonas composti]	94%	gi|189042254|sp|A1WH11.1|GREA_VEREI	RecName: Full=Transcription elongation factor GreA; AltName: Full=Transcript cleavage factor GreA [Verminephrobacter eiseniae EF01-2]	91%	_	232721.Ajs_2389	transcription elongation factor GreA; Necessary for efficient RNA polymerase transcription e [...]	92.99%	COG0782	_	_	K03624	greA
orf00810_1	255	gi|503666161|ref|WP_013900237.1|	enoyl-CoA hydratase [Ramlibacter tataouinensis]	82%	gi|81883743|sp|Q5XIC0.1|ECI2_RAT	RecName: Full=Enoyl-CoA delta isomerase 2, mitochondrial; AltName: Full=Delta(3),delta(2)-enoyl-CoA isomerase; Short=D3,D2-enoyl-CoA isomerase; AltName: Full=Dodeceno	50%	_	365044.Pnap_3473	enoyl-CoA hydratase	80.32%	COG1024	_	_	None	_
orf00132_1	667	gi|503665273|ref|WP_013899349.1|	hypothetical protein [Ramlibacter tataouinensis]	75%	gi|160332333|sp|P56652.2|ITIH3_BOVIN	RecName: Full=Inter-alpha-trypsin inhibitor heavy chain H3; Short=ITI heavy chain H3; Short=ITI-HC3; Short=Inter-alpha-inhibitor heavy chain 3; Flags: Precursor	55%	_	543728.Vapar_0022	Vault protein inter-alpha-trypsin domain protein	76.67%	COG2304	_	_	K07114	yfbK
orf04205_1	223	gi|500121376|ref|WP_011797381.1|	carbonate dehydratase [Acidovorax citrulli]	82%	gi|47606320|sp|P61517.1|CAN_ECOLI	RecName: Full=Carbonic anhydrase 2; AltName: Full=Carbonate dehydratase 2 [Escherichia coli K-12]	72%	GO:0006807;GO:0015976;GO:0006730;GO:0004089;GO:0008270	397945.Aave_4370	carbonate dehydratase	82.30%	COG0288	_	_	K01673	cynT, can
orf04157_1	110	gi|503668887|ref|WP_013902963.1|	50S ribosomal protein L24 [Ramlibacter tataouinensis]	85%	gi|109893315|sp|Q21QN4.1|RL24_ALBFT	RecName: Full=50S ribosomal protein L24 [Rhodoferax ferrireducens T118]	83%	GO:0005840;GO:0042254;GO:0006412;GO:0003735;GO:0019843	338969.Rfer_4232	ribosomal protein L24; One of two assembly inititator proteins, it binds directly to the 5'- [...]	85.58%	COG0198	_	_	K02895	RP-L24, MRPL24, rplX
orf01112_1	308	gi|654800418|ref|WP_028254251.1|	glutaminase [Variovorax sp. JGI 0001020-M05]	80%	gi|254798931|sp|C3MD81.1|GLSA_RHISN	RecName: Full=Glutaminase [Sinorhizobium fredii NGR234]	71%	GO:0006541;GO:0004359	543728.Vapar_0137	Glutaminase	79.22%	COG2066	_	_	K01425	glsA, GLS
orf00138_1	376	gi|655157702|ref|WP_028604356.1|	ABC transporter permease [Ottowia thiooxydans]	73%	_	_	_	_	296591.Bpro_0230	hypothetical protein	86.83%	COG0767	_	_	K02066	ABC.X1.P
orf02731_1	304	gi|502272166|ref|WP_012748356.1|	MULTISPECIES: LysR family transcriptional regulator [Variovorax]	73%	_	_	_	GO:0006351	543728.Vapar_3258	transcriptional regulator, LysR family	75.87%	COG0583	_	_	None	_
orf03279_1	64	_	_	_	_	_	_	_	_	_	_	_	_	_	None	_
orf03167_1	494	gi|503667206|ref|WP_013901282.1|	peptidase M54 [Ramlibacter L factor [Ramlibacter tataouinensis TTB310]	93%	gi|81628742|sp|Q83BS0.1|NUSA_COXBU	RecName: Full=Transcription termination/antitermination protein NusA [Coxiella burnetii RSA 493]	70%	GO:0003723;GO:0005667;GO:0000166;GO:0045449;GO:0003700;GO:0031554	397945.Aave_3384	NusA antitermination factor	92.86%	COG0195	_	_	K02600	nusA
orf03779_1	67	_	_	_	_	_	_	_	_	_	_	_	_	_	None	_
orf02404_1	477	gi|652653434|ref|WP_027014869.1|	allantoin permease [Comamonas composti]	75%	_	_	_	_	296591.Bpro_2332	permease for cytosine/purines, uracil, thiamine, allantoin	75.67%	COG1457	_	_	None	_
orf01308_1	98	gi|668345067|emb|CDW93940.1|	SWIB/MDM2 domain protein [Thiomonas sp. CB2]	88%	gi|74626867|sp|O74503.1|UAF30_SCHPO	RecName: Full=Upstream activation factor subunit spp27; AltName: Full=Upstream activation factor 27 KDa subunit; Short=p27; AltName: Full=Upstream activation facto	61%	GO:0008152;GO:0016853	340100.Bpet0685	hypothetical protein	96.15%	COG5531	_	_	None	_
orf03814_1	666	gi|517126166|ref|WP_018314984.1|	hypothetical protein [Cupriavidus sp. UYPR2.512]	64%	_	_	_	_	_	_	_	_	_	_	None	_
orf02591_1	172	gi|495142375|ref|WP_007867182.1|	ADP-ribose pyrophosphatase [Polaromonas sp. CF318]	84%	_	_	_	GO:0016787;GO:0008152	296591.Bpro_3725	NUDIX hydrolase	83.73%	COG1051	_	_	None	_
orf00145_1	224	gi|495132222|ref|WP_007857033.1|	16S rRNA methyltransferase [Acidovorax sp. CF316]	71%	gi|189039375|sp|A1W208.1|RSMG_ACISJ	RecName: Full=Ribosomal RNA small subunit methyltransferase G; AltName: Full=16S rRNA 7-methylguanosine methyltransferase; Short=16S rRNA m7G methyltransferase [Ac	71%	GO:0008168;GO:0032259;GO:0006364	_	_	_	_	_	_	K03501	gidB, rsmG
orf01329_1	331	gi|517735988|ref|WP_018906196.1|	hypothetical protein [Variovorax paradoxus]	68%	_	_	_	_	_	_	_	_	_	_	None	_
orf02814_1	462	gi|543576600|ref|WP_021025077.1|	3-ketoacyl-CoA thiolase [Comamonas sp. B-9]	96%	gi|122946940|sp|Q0KBP1.1|BKTB_CUPNH	RecName: Full=Beta-ketothiolase BktB; AltName: Full=Acetyl-CoA acetyltransferase; AltName: Full=Acetyl-CoA acyltransferase [Ralstonia eutropha H16]	84%	GO:0008152;GO:0016747	232721.Ajs_1931	beta-ketothiolase	87.06%	COG0183	_	_	K00626	E2.3.1.9, atoB
orf02696_1	371	gi|489172582|ref|WP_003082136.1|	MULTISPECIES: amino acid ABC transporter substrate-binding protein [Pseudomonas]	85%	gi|12230875|sp|P21175.2|BRAC_PSEAE	RecName: Full=Leucine-, isoleucine-, valine-, threonine-, and alanine-binding protein; Short=LIVAT-BP; Short=Leu/Ile/Val/Thr/Ala-binding protein; Flags: Precursor [	85%	GO:0030288;GO:0015803	208964.PA1074	branched-chain amino acid transport protein BraC; Component of the high-affinity leucine, is [...]	84.76%	COG0683	_	_	K01999	livK
orf03369_1	454	gi|655158755|ref|WP_028605360.1|	hypothetical protein [Ottowia thiooxydans]	80%	_	_	_	_	_	_	_	_	_	_	None	_
orf01376_1	256	gi|655155664|ref|WP_028602338.1|	transcriptional regulator PhoU [Ottowia thiooxydans]	88%	gi|10720214|sp|Q9XBG0.1|PHOU_BURSP	RecName: Full=Phosphate-specific transport system accessory protein PhoU homolog; Short=Pst system accessory protein PhoU homolog	68%	_	543728.Vapar_2315	phosphate uptake regulator, PhoU	85.71%	COG0704	_	_	K02039	phoU
orf02850_1	347	gi|490395963|ref|WP_004273019.1|	phytanoyl-CoA dioxygenase [Azospirillum amazonense]	62%	_	_	_	_	_	_	_	_	_	_	None	_
orf03943_1	346	gi|497203732|ref|WP_009517994.1|	UDP-N-acetylenolpyruvoylglucosamine reductase [Hydrogenophaga sp. UDP-N-acetylenolpyruvoylglucosamine reductase [Hydrogenophaga sp. P	82%	gi|90109777|sp|Q47K28.1|MURB_DECAR	RecName: Full=UDP-N-acetylenolpyruvoylglucosamine reductase; AltName: Full=UDP-N-acetylmuramate dehydrogenase [Dechloromonas aromatica RCB]	61%	GO:0008762;GO:0050660;GO:0005737;GO:0008360;GO:0055114;GO:0009252;GO:0006040;GO:0051301;GO:0007049	397945.Aave_1855	UDP-N-acetylmuramate dehydrogenase	80.62%	COG0812	_	_	K00075	murB
orf01750_1	57	_	_	_	_	_	_	_	_	_	_	_	_	_	None	_
orf00334_1	641	gi|496210722|ref|WP_008927899.1|	hypothetical protein [Alcanivorax hongdengensis]	74%	_	_	_	_	_	_	_	_	_	_	None	_
orf02266_1	379	gi|495113874|ref|WP_007838693.1|	MoxR-like ATPase, partial [Variovorax sp. CF313]	91%	gi|18266855|sp|P33348.2|YEHL_ECOLI	RecName: Full=Uncharacterized protein YehL [Escherichia coli K-12]	80%	GO:0005524;GO:0006200;GO:0016887	269483.Bcep18194_B1555	ATPase AAA_5	89.60%	COG0714	_	_	None	_
orf02575_1	379	gi|653284872|ref|WP_027478120.1|	membrane protein [Curvibacter gracilis]	67%	_	_	_	_	_	_	_	_	_	_	K02058	ABC.SS.S
orf03691_1	261	gi|504808607|ref|WP_014995709.1|	2-nitropropane dioxygenase [Alcanivorax dieselolei]	83%	_	_	_	_	_	_	_	_	_	_	K00459	ncd2, npd
orf00800_1	46	_	_	_	_	_	_	_	_	_	_	_	_	_	None	_
orf03464_1	169	gi|500118471|ref|WP_011794476.1|	hypothetical protein [Acidovorax citrulli]	54%	_	_	_	_	_	_	_	_	_	_	None	_
orf01838_1	340	gi|518488190|ref|WP_019658397.1|	ABC transporter substrate-binding protein [Variovorax paradoxus]	73%	gi|141456|sp|P27103.1|YTCB_PSESQ	RecName: Full=UPF0065 protein in tcbD-tcbE intergenic region; Flags: Precursor [Pseudomonas sp. P51]	55%	_	_	_	_	_	_	_	None	_
orf02598_1	302	gi|655155969|ref|WP_028602642.1|	lytic transglycosylase [Ottowia thiooxydans]	80%	_	_	_	_	397945.Aave_2991	lytic transglycosylase, catalytic	84.87%	COG0741	_	_	None	_
orf01434_1	157	gi|489149959|ref|WP_003059679.1|	MerR family transcriptional regulator [Comamonas testosteroni]	75%	gi|37999968|sp|Q9ZHI4.2|SOXR_CHRVO	RecName: Full=HTH-type transcriptional activator SoxR homolog [Chromobacterium violaceum ATCC 12472]	63%	_	688245.CtCNB1_0176	transcriptional regulator, MerR family	76.98%	COG0789	_	_	K13639	soxR
orf03489_1	77	_	_	_	_	_	_	_	_	_	_	_	_	_	None	_
orf02739_1	424	gi|515974164|ref|WP_017404747.1|	extracytoplasmic binding receptor [Chryseobacterium taeanense]	83%	_	_	_	GO:0030288	398578.Daci_1693	hypothetical protein	85.47%	COG3181	_	_	None	_
orf01696_1	692	gi|655155223|ref|WP_028601899.1|	hypothetical protein [Ottowia thiooxydans]	64%	_	_	_	_	_	_	_	_	_	_	None	_
orf00035_1	258	gi|639199834|ref|WP_024538272.1|	short-chain dehydrogenase [Comamonas badia]	67%	gi|575773374|sp|Q6F7B8.2|ACR1_ACIAD	RecName: Full=Fatty acyl-CoA reductase [Acinetobacter sp. ADP1]	48%	_	_	_	_	_	_	_	None	_
orf04264_1	149	gi|654797753|ref|WP_028251692.1|	membrane protein [Variovorax sp. URHB0020]	76%	_	_	_	_	_	_	_	_	_	_	K08983	K08983
orf00087_1	576	gi|512587379|ref|WP_016452215.1|	hypothetical protein [Delftia hypothetical protein HMPREF9702_02349 [Delftia acidovorans CCUG 15835]	76%	_	_	_	_	398578.Daci_0161	zinc finger SWIM domain-containing protein	75.61%	_	_	NOG29006	None	_
orf00193_1	136	gi|519074344|ref|WP_020230219.1|	hypothetical protein [Acidovorax sp. MR-S7]	85%	_	_	_	_	_	_	_	_	_	_	None	_
orf03356_1	171	gi|504826458|ref|WP_015013560.1|	outer membrane chaperone Skp [Acidovorax sp. KKS102]	85%	_	_	_	GO:0051082	8364.ENSXETP00000036446	annotation not avaliable	90.28%	COG2825	_	_	K06142	hlpA, ompH
orf04288_1	407	gi|654832561|ref|WP_028285282.1|	acyl-CoA dehydrogenase [Oceanicola nanhaiensis]	77%	gi|28376845|sp|Q9VSA3.1|ACADM_DROME	RecName: Full=Probable medium-chain specific acyl-CoA dehydrogenase, mitochondrial; Short=MCAD; Flags: Precursor [Drosophila melanogaster]	55%	GO:0016627;GO:0008152	_	_	_	_	_	_	None	_
orf01183_1	431	gi|504827112|ref|WP_015014214.1|	hemolysin D [Acidovorax sp. secretion protein HlyD family protein [Acidovorax sp. KKS102]	74%	gi|2506509|sp|P52599.2|EMRK_ECOLI	RecName: Full=Probable multidrug resistance protein EmrK [Escherichia coli K-12]	71%	_	_	_	_	_	_	_	K03543	emrA
orf02870_1	402	gi|518260730|ref|WP_019430938.1|	CoA transferase [Limnohabitans sp. Rim47]	86%	gi|667467185|sp|A9WGE3.1|SCCT_CHLAA	RecName: Full=Succinyl-CoA--D-citramalate CoA-transferase [Chloroflexus aurantiacus J-10-fl]	52%	GO:0008152;GO:0016740	543728.Vapar_1757	L-carnitine dehydratase/bile acid-inducible protein F	82.59%	COG1804	_	_	None	_
orf00177_1	41	_	_	_	_	_	_	_	_	_	_	_	_	_	None	_
orf03205_1	443	gi|503725311|ref|WP_013959387.1|	major facilitator transporter [Cupriavidus necator]	89%	gi|51704234|sp|O30513.2|BENK_ACIAD	RecName: Full=Benzoate transport protein [Acinetobacter sp. ADP1]	61%	_	_	_	_	_	_	_	K05548	benK
orf03437_1	77	_	_	_	_	_	_	_	_	_	_	_	_	_	None	_
orf02346_1	273	gi|655155499|ref|WP_028602174.1|	ABC transporter permease [Ottowia thiooxydans]	74%	_	_	_	_	_	_	_	_	_	_	K02066	ABC.X1.P
orf00254_1	41	_	_	_	_	_	_	_	_	_	_	_	_	_	None	_
orf00575_1	114	gi|655158830|ref|WP_028605435.1|	arsenate reductase [Ottowia thiooxydans]	82%	gi|81175132|sp|P0AB96.1|ARSC_ECOLI	RecName: Full=Arsenate reductase; AltName: Full=Arsenical pump modifier [Escherichia coli K-12]	61%	_	_	_	_	_	_	_	K00537	ARSC1, arsC
orf01492_1	566	gi|518257562|ref|WP_019427770.1|	thiamine pyrophosphate protein [Limnohabitans sp. Rim28]	80%	gi|25453056|sp|Q9RQ65.1|ILVI_BUCSC	RecName: Full=Acetolactate synthase large subunit; Short=AHAS; AltName: Full=Acetohydroxy-acid synthase large subunit; Short=ALS [Buchnera aphidicola (Schlechtendal	51%	GO:0000287;GO:0008152;GO:0003824;GO:0030976	296591.Bpro_2817	thiamine pyrophosphate enzyme-like TPP-binding	79.35%	COG0028	_	_	K01652	E2.2.1.6L, ilvB, ilvG, ilvI
orf02250_1	418	gi|665887514|ref|WP_031254720.1|	radical SAM protein, partial [Curvibacter lanceolatus]	78%	gi|54040571|sp|P65024.1|Y2609_MYCBO	RecName: Full=Uncharacterized protein Mb2609c [Mycobacterium bovis Y2578_MYCTO RecName: Full=Uncharacterized protein MT2655 [My	51%	_	296591.Bpro_3135	radical SAM family protein	75.79%	COG1533	_	_	None	_
orf02659_1	41	_	_	_	_	_	_	_	_	_	_	_	_	_	None	_
orf02337_1	250	gi|652384855|ref|WP_026780783.1|	cytochrome C553 [Polaromonas sp. EUR3 1.2.1]	69%	_	_	_	GO:0046872	296591.Bpro_3448	putative cytochrome c	79.17%	COG2863	_	_	None	_
orf00382_1	2125	gi|518486179|ref|WP_019656386.1|	excinuclease ABC subunit A [Variovorax paradoxus]	87%	gi|62299023|sp|Q56242.2|UVRA_THET8	RecName: Full=UvrABC system protein A; Short=UvrA protein; AltName: Full=Excinuclease ABC subunit A [Thermus thermophilus HB8]	65%	_	_	_	_	_	_	_	K03701	uvrA
orf02785_1	335	gi|518256933|ref|WP_019427141.1|	hypothetical protein [Limnohabitans sp. Rim28]	70%	gi|403399705|sp|C3UVB0.1|ACD_DESML	RecName: Full=Glutaryl-CoA dehydrogenase; Short=GDH(Des)	54%	_	232721.Ajs_0062	acyl-CoA dehydrogenase domain-containing protein	79.63%	COG1960	_	_	K00249	ACADM, acd
orf02239_1	421	gi|501163321|ref|WP_012207626.1|	Fosmidomycin resistance protein [Delftia acidovorans]	83%	gi|1706916|sp|P52067.1|FSR_ECOLI	RecName: Full=Fosmidomycin resistance protein [Escherichia coli K-12]	76%	GO:0055085;GO:0016021	398578.Daci_5829	major facilitator transporter	87.57%	COG0477	_	_	K08223	fsr
orf03878_1	52	_	_	_	_	_	_	_	_	_	_	_	_	_	None	_
orf02667_1	80	gi|543579620|ref|WP_021027985.1|	membrane protein [Comamonas sp. B-9]	88%	_	_	_	_	688245.CtCNB1_4705	hypothetical protein	77.78%	_	_	NOG132399	None	_
orf01576_1	322	gi|655156472|ref|WP_028603142.1|	preprotein translocase subunit Tim44 [Ottowia thiooxydans]	74%	_	_	_	_	391735.Veis_1319	import inner membrane translocase, subunit Tim44	77.27%	COG4395	_	_	None	_
orf02460_1	169	gi|655157596|ref|WP_028604252.1|	chemotaxis protein CheY [Ottowia thiooxydans]	87%	gi|160380521|sp|A6UEL7.1|ACTR_SINMW	RecName: Full=Acid tolerance regulatory protein ActR [Sinorhizobium medicae WSM419]	59%	GO:0000160;GO:0006355;GO:0043565;GO:0035556;GO:0045449;GO:0000156	543728.Vapar_4052	two component transcriptional regulator, Fis family	88.69%	COG4567	_	_	K15012	regA, regR, actR
orf03176_1	428	gi|658499195|ref|WP_029695859.1|	hypothetical protein, partial [Comamonas badia]	66%	_	_	_	_	_	_	_	_	_	_	None	_
orf02047_1	335	gi|655159108|ref|WP_028605712.1|	riboflavin kinase [Ottowia thiooxydans]	87%	gi|84027894|sp|P0AG42.1|RIBF_ECO57	RecName: Full=Riboflavin biosynthesis protein RibF; Includes: RecName: Full=Riboflavin kinase; AltName: Full=Flavokinase; Includes: RecName: Full=FMN adenylyltransf	67%	GO:0003919;GO:0016310;GO:0009231;GO:0008531	397945.Aave_3449	bifunctional riboflavin kinase/FMN adenylyltransferase	86.59%	COG0196	_	_	K11753	ribF
orf01140_1	100	gi|500118415|ref|WP_011794420.1|	membrane protein [Acidovorax hypothetical protein Aave_1277 [Acidovorax citrulli AAC00-1]	71%	_	_	_	_	_	_	_	_	_	_	None	_
orf03759_1	303	gi|652656476|ref|WP_027016735.1|	hypothetical protein [Comamonas composti]	83%	gi|20140992|sp|Q8XTY1.1|Y3414_RALSO	RecName: Full=UPF0187 protein RSc3414 [Ralstonia solanacearum GMI1000]	65%	_	266264.Rmet_5346	hypothetical protein	80.40%	COG3781	_	_	K08994	yneE
orf01600_1	270	gi|503284808|ref|WP_013519469.1|	3-oxoadipate enol-lactonase [Alicycliphilus denitrificans]	84%	gi|6166146|sp|P00632.3|ELH2_ACIAD	RecName: Full=3-oxoadipate enol-lactonase 2; AltName: Full=3-oxoadipate enol-lactonase II; AltName: Full=Beta-ketoadipate enol-lactone hydrolase II; AltName: Full=En	62%	GO:0042952;GO:0047570;GO:0018874	340100.Bpet1391	3-oxoadipate enol-lactone hydrolase	85.21%	COG0596	_	_	K01055	pcaD
orf03472_1	162	gi|170293850|gb|ACB12986.1|	putative MerR family transcriptional regulator [Aquabacterium sp. PL1F5]	85%	gi|17366326|sp|P58379.1|HMRR2_RHIME	RecName: Full=Heavy metal-dependent transcription regulator 2 [Sinorhizobium meliloti 1021]	80%	GO:0003677;GO:0005667;GO:0005507;GO:0045449;GO:0003700;GO:0045893	164546.RALTA_A3122	putative Transcriptional regulator, MerR family	78.79%	COG0789	_	_	None	_
orf03246_1	219	gi|651299946|ref|WP_026431645.1|	N-(5'-phosphoribosyl)anthranilate isomerase [Acidovorax oryzae]	79%	gi|238689088|sp|B1XY47.1|TRPF_LEPCP	RecName: Full=N-(5'-phosphoribosyl)anthranilate isomerase; Short=PRAI [Leptothrix cholodnii SP-6]	69%	GO:0008152;GO:0016853	397945.Aave_1216	phosphoribosylanthranilate isomerase	78.54%	COG0135	_	_	K01817	trpF
orf02523_1	318	gi|495125198|ref|WP_007850009.1|	LysR family transcriptional regulator [Acidovorax sp. CF316]	87%	_	_	_	GO:0003677;GO:0005667;GO:0006355;GO:0045449;GO:0003700	395019.Bmul_3318	LysR family transcriptional regulator	89.29%	COG0583	_	_	None	_
orf03268_1	463	gi|503307223|ref|WP_013541884.1|	amidase [Variovorax paradoxus]	80%	gi|109829659|sp|Q3AD36.1|GATA_CARHZ	RecName: Full=Glutamyl-tRNA(Gln) amidotransferase subunit A; Short=Glu-ADT subunit A [Carboxydothermus hydrogenoformans Z-2901]	53%	GO:0016787	381666.H16_A2086	amidase	78.41%	COG0154	_	_	K02433	gatA, QRSL1
orf02708_1	271	gi|518485701|ref|WP_019655908.1|	ABC transporter permease [Variovorax paradoxus]	81%	_	_	_	_	_	_	_	_	_	_	None	_
orf04292_1	423	gi|495149040|ref|WP_007873847.1|	major facilitator transporter [Polaromonas sp. CF318]	84%	gi|166988643|sp|A8GII5.1|LPLT_SERP5	RecName: Full=Lysophospholipid transporter LplT [Serratia proteamaculans 568]	56%	GO:0055085;GO:0016021	365044.Pnap_0130	lysophospholipid transporter LplT	84.62%	COG0477	_	_	None	_
orf03894_1	561	gi|500120345|ref|WP_011796350.1|	30S ribosomal protein S1 [Acidovorax citrulli]	97%	gi|81784541|sp|Q9JZ44.1|RS1_NEIMB	RecName: Full=30S ribosomal protein S1 [Neisseria meningitidis MC58]	85%	GO:0005840;GO:0042254;GO:0003723;GO:0006412;GO:0003735	397945.Aave_3285	30S ribosomal protein S1	96.94%	COG0539	_	_	K02945	RP-S1, rpsA
orf00685_1	57	_	_	_	_	_	_	_	_	_	_	_	_	_	None	_
orf03841_1	141	_	_	_	_	_	_	_	_	_	_	_	_	_	None	_
orf04160_1	518	gi|655154981|ref|WP_028601658.1|	glycerol kinase [Ottowia thiooxydans]	77%	gi|123571910|sp|Q39V17.1|GLPK_GEOMG	RecName: Full=Glycerol kinase; AltName: Full=ATP:glycerol 3-phosphotransferase; AltName: Full=Glycerokinase; Short=GK [Geobacter metallireducens GS-15]	72%	GO:0006071;GO:0000166;GO:0016301;GO:0016773;GO:0006796	_	_	_	_	_	_	K00864	E2.7.1.30, glpK
orf00327_1	379	gi|655158607|ref|WP_028605212.1|	hypothetical protein [Ottowia thiooxydans]	49%	_	_	_	_	_	_	_	_	_	_	None	_
orf01708_1	136	gi|652647599|ref|WP_027011267.1|	RNA signal recognition particle 4.5S RNA [Comamonas sp. B-9]	91%	gi|77416597|sp|P0AAQ8.1|YBAA_ECO57	RecName: Full=Uncharacterized protein YbaA [Escherichia coli O157:H7]	67%	_	398578.Daci_4031	hypothetical protein	85.59%	COG5507	_	_	None	_
orf00750_1	60	gi|492267676|ref|WP_005794249.1|	MULTISPECIES: 50S ribosomal protein L32 [Comamonadaceae]	100%	gi|158513029|sp|A1TLD5.1|RL32_ACIAC	RecName: Full=50S ribosomal protein L32 [Acidovorax citrulli AAC00-1]	98%	GO:0042254;GO:0015934;GO:0006412;GO:0003735	397945.Aave_1181	50S ribosomal protein L32	98.31%	COG0333	_	_	K02911	RP-L32, MRPL32, rpmF
orf00979_1	164	gi|501025282|ref|WP_012077394.1|	ATPase [Pseudomonas aeruginosa]	99%	gi|3334301|sp|O27092.1|PRS2_METTH	RecName: Full=Putative 26S protease regulatory subunit homolog MTH_1011 [Methanothermobacter thermautotrophicus str. Delta H]	60%	GO:0008237;GO:0006508;GO:0005524;GO:0017111	292415.Tbd_1692	putative ATPase	77.02%	COG0464	_	_	None	_
orf03580_1	409	gi|503361324|ref|WP_013595985.1|	N-acetylglutamate synthase [Acidovorax avenae]	87%	gi|30172901|sp|Q8XVJ7.1|ARGJ_RALSO	RecName: Full=Arginine biosynthesis bifunctional protein ArgJ; Includes: RecName: Full=Glutamate N-acetyltransferase; AltName: Full=Ornithine acetyltransferase; Sho	80%	GO:0004042;GO:0004358;GO:0000051;GO:0006526;GO:0042967;GO:0005737	397945.Aave_3688	bifunctional ornithine acetyltransferase/N-acetylglutamate synthase protein	86.55%	COG1364	_	_	K00620	argJ
orf00354_1	334	gi|501325047|ref|WP_012356682.1|	ABC transporter substrate-binding protein [Cupriavidus taiwanensis]	75%	gi|3915483|sp|Q44018.1|YGB7_RALEU	RecName: Full=UPF0065 protein in gbd 5'region; AltName: Full=ORF7; Flags: Precursor	61%	_	164546.RALTA_B1887	conserved hypothetical protein, UPF0065	79.61%	COG3181	_	_	None	_
orf03010_1	315	gi|497206415|ref|WP_009520677.1|	ABC transporter [Hydrogenophaga sp. PBC]	78%	gi|2506101|sp|P23878.2|FEPC_ECOLI	RecName: Full=Ferric enterobactin transport ATP-binding protein FepC [Escherichia coli K-12]	56%	GO:0008152;GO:0000166;GO:0017111	338969.Rfer_2619	ABC transporter related	78.34%	COG4604;COG1120	_	_	K02013	ABC.FEV.A
orf03831_1	252	gi|498151728|ref|WP_010465884.1|	hypothetical protein [Acidovorax radicis]	53%	_	_	_	_	_	_	_	_	_	_	None	_
orf01121_1	88	gi|655154118|ref|WP_028600796.1|	30S ribosomal protein S15 [Ottowia thiooxydans]	95%	gi|166231930|sp|A1TLL1.1|RS15_ACIAC	RecName: Full=30S ribosomal protein S15 [Acidovorax citrulli AAC00-1]	95%	GO:0005840;GO:0042254;GO:0006412;GO:0003735;GO:0019843	397945.Aave_1258	30S ribosomal protein S15; One of the primary rRNA binding proteins, it binds directly to 16 [...]	95.40%	COG0184	_	_	K02956	RP-S15, MRPS15, rpsO
orf02234_1	104	gi|512555662|ref|WP_016445801.1|	hypothetical protein [Delftia hypothetical protein HMPREF9701_00903 [Delftia acidovorans CCUG 274B]	68%	_	_	_	_	_	_	_	_	_	_	None	_
orf02078_1	77	_	_	_	_	_	_	_	_	_	_	_	_	_	None	_
orf03591_1	164	gi|655958047|ref|WP_029000827.1|	VdlD [Azohydromonas australica]	89%	gi|60416206|sp|P0A0Q7.1|VDLD_HELPY	RecName: Full=Protein VdlD [Helicobacter pylori 26695]	71%	GO:0016787;GO:0008152	395495.Lcho_2512	thioesterase superfamily protein	91.45%	COG1607	_	_	K01076	E3.1.2.-
orf02326_1	394	gi|489156530|ref|WP_003066207.1|	molybdenum cofactor biosynthesis protein MoeA [Comamonas testosteroni]	81%	gi|24211989|sp|Q8Y0K4.2|MOAA_RALSO	RecName: Full=Cyclic pyranopterin monophosphate synthase; AltName: Full=Molybdenum cofactor biosynthesis protein A [Ralstonia solanacearum GMI1000]	74%	_	688245.CtCNB1_1640	molybdenum cofactor biosynthesis protein A	80.62%	COG2896	_	_	K03639	MOCS1, moaA
orf01031_1	691	gi|517872254|ref|WP_019042462.1|	TonB-denpendent receptor [Comamonas testosteroni]	80%	_	_	_	_	688245.CtCNB1_2456	TonB-dependent siderophore receptor	80.38%	COG1629	_	_	K02014	TC.FEV.OM
orf04144_1	332	gi|543579967|ref|WP_021028320.1|	DNA-directed RNA polymerase subunit alpha [Comamonas sp. B-9]	94%	gi|158513895|sp|A1W333.1|RPOA_ACISJ	RecName: Full=DNA-directed RNA polymerase subunit alpha; Short=RNAP subunit alpha; AltName: Full=RNA polymerase subunit alpha; AltName: Full=Transcriptase subunit	93%	_	232721.Ajs_0406	DNA-directed RNA polymerase subunit alpha; DNA-dependent RNA polymerase catalyzes the transc [...]	93.92%	COG0202	_	_	K03040	rpoA
orf01487_1	81	_	_	_	_	_	_	_	_	_	_	_	_	_	None	_
orf03267_1	41	_	_	_	_	_	_	_	_	_	_	_	_	_	None	_
orf00089_1	709	gi|501157574|ref|WP_012202099.1|	RNA-directed DNA polymerase [Delftia acidovorans]	66%	gi|134074|sp|P23071.1|RT65_MYXXA	RecName: Full=RNA-directed DNA polymerase from retron Mx65; AltName: Full=Mx65-RT; AltName: Full=Reverse transcriptase	55%	GO:0016740	398578.Daci_0160	RNA-directed DNA polymerase	81.55%	COG3344	_	_	None	_
orf01447_1	339	gi|543579059|ref|WP_021027456.1|	Flp pilus assembly protein CpaB [Comamonas sp. B-9]	75%	_	_	_	_	398578.Daci_2073	Flp pilus assembly protein CpaB	79.09%	COG3745	_	_	K02279	cpaB, rcpC
orf00032_1	37	_	_	_	_	_	_	_	_	_	_	_	_	_	None	_
orf00539_1	68	gi|517544702|ref|WP_018714910.1|	5-methyltetrahydrofolate--homocysteine methyltransferase [Brachymonas chironomi]	84%	gi|347602502|sp|A8XY95.2|METH_CAEBR	RecName: Full=Probable methionine synthase; AltName: Full=5-methyltetrahydrofolate--homocysteine methyltransferase; AltName: Full=Vitamin-B12 dependent methionine	84%	GO:0031419;GO:0008705;GO:0008898;GO:0008270;GO:0032259;GO:0009086	_	_	_	_	_	_	K00548	metH, MTR
orf02373_1	81	gi|640397157|ref|WP_024890951.1|	Pathogenicity locus [Luteimonas huabeiensis]	78%	_	_	_	_	_	_	_	_	_	_	None	_
orf01621_1	151	gi|654800197|ref|WP_028254068.1|	MarR family transcriptional regulator [Variovorax sp. JGI 0001020-M05]	85%	gi|22095931|sp|O34777.1|OHRR_BACSU	RecName: Full=Organic hydroperoxide resistance transcriptional regulator [Bacillus subtilis subsp. subtilis str. 168]	68%	GO:0003677;GO:0005667;GO:0006355;GO:0045449;GO:0003700	543728.Vapar_4966	transcriptional regulator, MarR family	86.33%	COG1846	_	_	None	_
orf03344_1	143	gi|652654855|ref|WP_027015821.1|	hypothetical protein [Comamonas composti]	69%	_	_	_	_	_	_	_	_	_	_	None	_
orf02010_1	332	gi|495131148|ref|WP_007855959.1|	ABC transporter substrate-binding protein [Acidovorax sp. CF316]	67%	gi|60416298|sp|P0A177.1|YCLC_PSEPU	RecName: Full=UPF0065 protein in clcB-clcD intergenic region; Flags: Precursor [Pseudomonas putida]	57%	_	_	_	_	_	_	_	None	_
orf00496_1	303	gi|502602865|ref|WP_012840177.1|	aspartyl/asparaginyl beta-hydroxylase AspH [Comamonas testosteroni]	92%	_	_	_	GO:0018193	688245.CtCNB1_4538	Aspartyl/Asparaginyl beta-hydroxylase	92.64%	COG3555	_	_	K12979	lpxO
orf03733_1	178	gi|495137322|ref|WP_007862130.1|	lipocalin [Acidovorax sp. CF316]	67%	gi|71153841|sp|P0A902.1|BLC_ECO57	RecName: Full=Outer membrane lipoprotein Blc; Flags: Precursor [Escherichia coli O157:H7]	63%	_	_	_	_	_	_	_	K03098	APOD
orf00612_1	410	gi|495126128|ref|WP_007850939.1|	sodium/hydrogen exchanger [Acidovorax sp. CF316]	68%	_	_	_	GO:0044765	_	_	_	_	_	_	None	_
orf03407_1	43	_	_	_	_	_	_	_	_	_	_	_	_	_	None	_
orf01902_1	427	gi|495130390|ref|WP_007855201.1|	twitching motility protein PilT [Acidovorax sp. CF316]	86%	gi|130214|sp|P24559.1|PILT_PSEAE	RecName: Full=Twitching mobility protein [Pseudomonas aeruginosa PAO1]	60%	GO:0006810;GO:0005524	296591.Bpro_1995	twitching motility protein	87.72%	COG5008	_	_	K02670	pilU
orf01558_1	42	_	_	_	_	_	_	_	_	_	_	_	_	_	None	_
orf02298_1	137	_	_	_	_	_	_	_	_	_	_	_	_	_	None	_
orf02742_1	104	_	_	_	_	_	_	_	_	_	_	_	_	_	None	_
orf04228_1	217	gi|543580461|ref|WP_021028793.1|	hypothetical protein [Comamonas sp. B-9]	77%	_	_	_	_	688245.CtCNB1_0579	hypothetical protein	79.55%	_	_	NOG14805	None	_
orf04226_1	637	gi|503282818|ref|WP_013517479.1|	heat-shock chaperone protein [Alicycliphilus denitrificans]	88%	gi|259645302|sp|C0ZT86.1|DNAK_RHOE4	RecName: Full=Chaperone protein DnaK; AltName: Full=HSP70; AltName: Full=Heat shock 70 kDa protein; AltName: Full=Heat shock protein 70 [Rhodococcus erythropolis P	47%	GO:0005524	398578.Daci_5720	putative heat-shock chaperone protein	89.02%	COG0443	_	_	None	_
orf01315_1	365	gi|495916371|ref|WP_008640950.1|	alcohol dehydrogenase, zinc-containing [Cupriavidus sp. HMR-1]	84%	gi|416585|sp|P80222.1|ADH1_ALLMI	RecName: Full=Alcohol dehydrogenase 1; AltName: Full=Alcohol dehydrogenase, major	55%	GO:0008270;GO:0055114;GO:0051903	266264.Rmet_0545	zinc-binding alcohol dehydrogenase	83.57%	COG1062	_	_	K00121	frmA, ADH5, adhC
orf01158_1	57	_	_	_	_	_	_	_	_	_	_	_	_	_	None	_
orf03124_1	400	gi|503282810|ref|WP_013517471.1|	formyl-CoA transferase [Alicycliphilus denitrificans]	71%	gi|408360016|sp|Q7TNE1.2|SUCHY_MOUSE	RecName: Full=Succinate--hydroxymethylglutarate CoA-transferase; AltName: Full=SuccinylCoA:glutarate-CoA transferase; Flags: Precursor [Mus musculus]	76%	GO:0016740	340100.Bpet1960	acyl-CoA transferase/carnitine dedydratase	79.42%	COG1804	_	_	None	_
orf01957_1	431	gi|518407599|ref|WP_019577806.1|	umuC protein [Curvibacter lanceolatus]	84%	gi|134196|sp|P23832.1|SAMB_SALTM	RecName: Full=Protein SamB	56%	_	6085.XP_002164623	hypothetical protein LOC100203558	77.34%	COG0389	_	_	K03502	DPO5C, umuC
orf04086_1	87	gi|551363334|ref|WP_022982681.1|	translation initiation factor IF-1 [Ideonella sp. B508-1]	92%	gi|190359527|sp|A1W3R6.1|IF11_ACISJ	RecName: Full=Translation initiation factor IF-1 1 [Acidovorax sp. JS42]	95%	GO:0005840;GO:0006446;GO:0003743	232721.Ajs_0646	translation initiation factor IF-1; No specific function has so far been attributed to this [...]	94.20%	COG0361	_	_	K02518	infA
orf01916_1	41	_	_	_	_	_	_	_	_	_	_	_	_	_	None	_
orf04094_1	45	_	_	_	_	_	_	_	_	_	_	_	_	_	None	_
orf03287_1	90	_	_	_	_	_	_	_	_	_	_	_	_	_	None	_
orf01544_1	238	_	_	_	_	_	_	_	_	_	_	_	_	_	None	_
orf00168_1	186	gi|495380332|ref|WP_008105043.1|	hydrolase, NUDIX family, putative [Verrucomicrobiae bacterium DG1235]	66%	gi|417332|sp|P32091.1|MUTT_STRAM	RecName: Full=MutT-like protein; AltName: Full=ORF154	56%	_	_	_	_	_	_	_	None	_
orf00282_1	258	gi|489144838|ref|WP_003054596.1|	enoyl-CoA hydratase [Comamonas Enoyl-CoA hydratase/isomerase [Comamonas testosteroni KF-1]	78%	gi|59797941|sp|Q7U004.1|ECH12_MYCBO	RecName: Full=Probable enoyl-CoA hydratase echA12 [Mycobacterium bovis AF2122/97]	57%	GO:0016829	381666.H16_B2156	enoyl-CoA hydratase/carnithine racemase	76.35%	COG1024	_	_	None	_
orf03517_1	212	gi|655154883|ref|WP_028601560.1|	catabolite gene activator protein [Ottowia thiooxydans]	91%	_	_	_	GO:0003677;GO:0005667;GO:0006355;GO:0045449;GO:0003700	296591.Bpro_3800	Crp/FNR family transcriptional regulator	89.83%	COG0664	_	_	None	_
orf00115_1	666	gi|501313958|ref|WP_012345593.1|	ATP-dependent DNA helicase RecQ [Leptothrix cholodnii]	75%	gi|19859341|sp|P40724.3|RECQ_SALTY	RecName: Full=ATP-dependent DNA helicase RecQ [Salmonella enterica subsp. enterica serovar Typhimurium str. LT2]	63%	GO:0005524;GO:0006281;GO:0006260;GO:0032508;GO:0003676;GO:0006200;GO:0043140;GO:0006310;GO:0005657	395495.Lcho_0556	ATP-dependent DNA helicase RecQ	76.68%	COG0514	_	_	K03654	recQ
orf00742_1	497	gi|655157956|ref|WP_028604603.1|	AMP nucleosidase [Ottowia thiooxydans]	82%	gi|83287761|sp|P0AE13.1|AMN_ECO57	RecName: Full=AMP nucleosidase [Escherichia coli O157:H7]	79%	GO:0008714;GO:0006144;GO:0044209	391735.Veis_1155	AMP nucleosidase	79.35%	COG0775	_	_	K01241	amn
orf00158_1	265	gi|503282621|ref|WP_013517282.1|	exodeoxyribonuclease III [Alicycliphilus denitrificans]	88%	gi|146286035|sp|A2T7I6.1|APEX1_PONPY	RecName: Full=DNA-(apurinic or apyrimidinic site) lyase; AltName: Full=APEX nuclease; Short=APEN; AltName: Full=Apurinic-apyrimidinic endonuclease 1; Short=AP end	54%	GO:0003906;GO:0006284;GO:0000737	232721.Ajs_0233	exodeoxyribonuclease III Xth	86.52%	COG0708	_	_	K01142	E3.1.11.2, xthA
orf02616_1	56	_	_	_	_	_	_	_	_	_	_	_	_	_	None	_
orf03248_1	277	gi|495141787|ref|WP_007866594.1|	tryptophan synthase subunit alpha [Polaromonas sp. CF318]	86%	gi|122479379|sp|Q21XI7.1|TRPA_ALBFT	RecName: Full=Tryptophan synthase alpha chain [Rhodoferax ferrireducens T118]	85%	GO:0009094;GO:0006571;GO:0000162;GO:0004834	338969.Rfer_1787	tryptophan synthase subunit alpha; The alpha subunit is responsible for the aldol cleavage o [...]	84.56%	COG0159	_	_	K01695	trpA
orf00974_1	46	_	_	_	_	_	_	_	_	_	_	_	_	_	None	_
orf02801_1	1309	gi|522829106|ref|WP_020741763.1|	hypothetical protein [Sorangium hypothetical protein SCE1572_49665 [Sorangium cellulosum So0157-2]	51%	gi|269849739|sp|P08956.3|T1RK_ECOLI	RecName: Full=Type I restriction enzyme EcoKI R protein; Short=R.EcoKI [Escherichia coli K-12]	54%	_	_	_	_	_	_	_	K01153	hsdR
orf01195_1	442	gi|503027723|ref|WP_013262699.1|	Magnesium chelatase, subunit ChII [gamma proteobacterium HdN1]	68%	gi|614094949|sp|P9WPR2.1|Y2850_MYCTO	RecName: Full=Uncharacterized protein MT2916 [Mycobacterium tuberculosis Y2850_MYCTU RecName: Full=Uncharacterized protein Rv285	65%	_	398578.Daci_5745	magnesium chelatase	88.68%	COG1239	_	_	K03405	chlI, bchI
orf01390_1	371	gi|495128085|ref|WP_007852896.1|	acyl-CoA dehydrogenase [Acidovorax sp. CF316]	79%	_	_	_	GO:0050660;GO:0006118;GO:0003995;GO:0055114	296591.Bpro_3846	acyl-CoA dehydrogenase-like	80.62%	COG1960	_	_	K00257	E1.3.99.-
orf00243_1	129	gi|566128689|ref|WP_024001132.1|	phosphotransferase system, mannose/fructose-specific component IIA [Acidovorax sp. MR-S7]	72%	_	_	_	_	_	_	_	_	_	_	K02821	PTS-Ula-EIIA, ulaC, sgaA
orf01769_1	553	gi|594556416|gb|EXU80441.1|	ABC transporter ATP-binding protein [Comamonas aquatica DA1877]	97%	gi|71164853|sp|P0A9W4.2|YJJK_ECO57	RecName: Full=Uncharacterized ABC transporter ATP-binding protein YjjK [Escherichia coli YJJK_ECOLI RecName: Full=Uncharacterized A	82%	GO:0005524;GO:0006200;GO:0016887	232721.Ajs_2608	putative ABC transporter ATP-binding protein	96.73%	COG0488	_	_	K06020	E3.6.3.25
orf02386_1	422	gi|543580409|ref|WP_021028742.1|	hypothetical protein [Comamonas sp. B-9]	92%	gi|123611944|sp|Q3SJH5.1|Y1233_THIDA	RecName: Full=UPF0229 protein Tbd_1233 [Thiobacillus denitrificans ATCC 25259]	73%	_	398578.Daci_2328	hypothetical protein	92.09%	COG2718	_	_	K09786	K09786
orf02873_1	63	_	_	_	_	_	_	_	_	_	_	_	_	_	None	_
orf04204_1	392	gi|497202360|ref|WP_009516622.1|	isovaleryl-CoA dehydrogenase [Hydrogenophaga sp. PBC]	97%	gi|68565360|sp|Q5RBD5.1|IVD_PONAB	RecName: Full=Isovaleryl-CoA dehydrogenase, mitochondrial; Short=IVD; Flags: Precursor	78%	GO:0050660;GO:0006118;GO:0003995;GO:0055114	232721.Ajs_3779	isovaleryl-CoA dehydrogenase	95.89%	COG1960	KOG0141	_	K00253	IVD, ivd
orf03076_1	802	gi|538487418|ref|WP_021004454.1|	DNA polymerase II [Variovorax DNA polymerase II [Variovorax paradoxus B4]	84%	gi|118829|sp|P21189.2|DPO2_ECOLI	RecName: Full=DNA polymerase II; Short=Pol II [Escherichia coli K-12]	72%	_	_	_	_	_	_	_	K02336	DPO2, polB
orf01844_1	132	gi|504713819|ref|WP_014900921.1|	alkylhydroperoxidase [Burkholderia cepacia]	91%	_	_	_	GO:0006979;GO:0006804;GO:0004601;GO:0055114;GO:0051920	_	_	_	_	_	_	None	_
orf03426_1	433	gi|669786127|emb|CDS53974.1|	Dihydrofolate synthase / Folylpolyglutamate synthase [Polaromonas naphthalenivorans CJ2]	81%	gi|2506433|sp|P08192.2|FOLC_ECOLI	RecName: Full=Bifunctional protein FolC; Includes: RecName: Full=Folylpolyglutamate synthase; AltName: Full=Folylpoly-gamma-glutamate synthetase; Short=FPGS; AltName	63%	GO:0006536;GO:0004326;GO:0005524;GO:0046901;GO:0046656	397945.Aave_1860	FolC bifunctional protein	80.29%	COG0285	_	_	K11754	folC
orf00869_1	261	gi|503282419|ref|WP_013517080.1|	IclR family transcriptional regulator [Alicycliphilus denitrificans]	83%	gi|6093755|sp|Q43992.1|POBR_ACIAD	RecName: Full=p-hydroxybenzoate hydroxylase transcriptional activator [Acinetobacter sp. ADP1]	50%	GO:0006351	_	_	_	_	_	_	K02624	pcaR
orf00645_1	464	gi|652930150|ref|WP_027183895.1|	hypothetical protein [Desulfovibrio inopinatus]	60%	_	_	_	_	_	_	_	_	_	_	None	_
orf00255_1	56	_	_	_	_	_	_	_	_	_	_	_	_	_	None	_
orf01909_1	57	_	_	_	_	_	_	_	_	_	_	_	_	_	None	_
orf01350_1	581	gi|548255250|ref|WP_022472784.1|	conserved domain protein [Sutterella sp. CAG:521]	75%	_	_	_	_	_	_	_	_	_	_	None	_
orf00642_1	139	gi|594556401|gb|EXU80426.1|	hypothetical protein AX13_16060 [Comamonas aquatica DA1877]	45%	_	_	_	_	_	_	_	_	_	_	None	_
orf02344_1	53	_	_	_	_	_	_	_	_	_	_	_	_	_	None	_
orf03939_1	138	gi|654798679|ref|WP_028252608.1|	blue light sensor protein [Variovorax sp. URHB0020]	52%	_	_	_	_	_	_	_	_	_	_	None	_
orf04005_1	450	gi|543577665|ref|WP_021026127.1|	cytochrome C assembly protein [Comamonas sp. B-9]	82%	gi|212288165|sp|A5GTF4.1|CCSA_SYNR3	RecName: Full=Cytochrome c biogenesis protein CcsA [Synechococcus sp. RCC307]	72%	GO:0006461	391735.Veis_4837	cytochrome c assembly protein	75.47%	COG0755	_	_	None	_
orf02717_1	336	gi|543578417|ref|WP_021026847.1|	hypothetical protein [Comamonas sp. B-9]	61%	_	_	_	_	_	_	_	_	_	_	None	_
orf01482_1	283	gi|625323841|gb|KCB38555.1|	ABC transporter, substrate-binding protein, family 3 [Bordetella hinzii 8-296-03]	83%	_	_	_	GO:0006810;GO:0005215	_	_	_	_	_	_	K02030	ABC.PA.S
orf01781_1	388	gi|517545590|ref|WP_018715798.1|	hypothetical protein [Brachymonas chironomi]	71%	_	_	_	_	_	_	_	_	_	_	None	_
orf01639_1	67	_	_	_	_	_	_	_	_	_	_	_	_	_	None	_
orf02521_1	102	_	_	_	_	_	_	_	_	_	_	_	_	_	None	_
orf02874_1	325	gi|498511007|ref|WP_010811465.1|	extra-cytoplasmic solute receptor [Ralstonia sp. GA3-3]	75%	gi|60416298|sp|P0A177.1|YCLC_PSEPU	RecName: Full=UPF0065 protein in clcB-clcD intergenic region; Flags: Precursor [Pseudomonas putida]	58%	_	381666.H16_A0098	extra-cytoplasmic solute receptor	77.00%	COG3181	_	_	None	_
orf01217_1	346	gi|654796425|ref|WP_028250371.1|	amino acid ABC transporter substrate-binding protein [Variovorax sp. URHB0020]	90%	gi|13959662|sp|P58068.1|YHDW_ECO57	RecName: Full=Putative amino-acid ABC transporter-binding protein YhdW; Flags: Precursor [Escherichia coli O157:H7]	68%	GO:0006810;GO:0005215	543728.Vapar_2946	extracellular solute-binding protein family 3	92.41%	COG0834	_	_	K09969	aapJ, bztA
orf00728_1	108	gi|503669022|ref|WP_013903098.1|	plasmid stabilization protein [Ramlibacter tataouinensis]	90%	_	_	_	_	311403.Arad_9483	hypothetical protein	93.33%	COG3668	_	_	None	_
orf03194_1	471	gi|504828308|ref|WP_015015410.1|	FAD-dependent oxidoreductase [Acidovorax sp. KKS102]	74%	gi|122628471|sp|Q3S4B7.1|3HBH_POLNA	RecName: Full=3-hydroxybenzoate 6-hydroxylase [Polaromonas naphthalenivorans CJ2]	51%	GO:0008152;GO:0016491	_	_	_	_	_	_	K00480	E1.14.13.1
orf02815_1	329	gi|658513796|ref|WP_029709293.1|	LacI family transcriptional regulator [Rhodoferax saidenbachensis]	80%	gi|60416298|sp|P0A177.1|YCLC_PSEPU	RecName: Full=UPF0065 protein in clcB-clcD intergenic region; Flags: Precursor [Pseudomonas putida]	59%	GO:0030288	232721.Ajs_1930	hypothetical protein	80.50%	COG3181	_	_	None	_
orf01021_1	51	_	_	_	_	_	_	_	_	_	_	_	_	_	None	_
orf03755_1	561	gi|657327110|gb|KEH09374.1|	major facilitator transporter [Delftia tsuruhatensis]	72%	_	_	_	_	_	_	_	_	_	_	None	_
orf01304_1	97	gi|647594420|ref|WP_025871065.1|	hypothetical protein [Methylobacillus glycogenes]	94%	_	_	_	_	265072.Mfla_0712	hypothetical protein	88.24%	COG3530	_	_	K09954	K09954
orf00050_1	37	_	_	_	_	_	_	_	_	_	_	_	_	_	None	_
orf02786_1	385	gi|640181452|ref|WP_024813560.1|	acyl-CoA dehydrogenase [Acidovorax sp. JHL-3]	88%	gi|122142996|sp|Q3SZI8.1|IVD_BOVIN	RecName: Full=Isovaleryl-CoA dehydrogenase, mitochondrial; Short=IVD; Flags: Precursor [Bos taurus]	50%	GO:0050660;GO:0006118;GO:0003995;GO:0055114	232721.Ajs_0061	acyl-CoA dehydrogenase domain-containing protein	85.67%	COG1960	_	_	None	_
orf01118_1	315	gi|640491943|ref|WP_024930977.1|	hypothetical protein [Methylophilus sp. OH31]	58%	_	_	_	_	_	_	_	_	_	_	K00852	rbsK, RBKS
orf00775_1	498	gi|503665775|ref|WP_013899851.1|	GntR family transcriptional regulator [Ramlibacter tataouinensis]	74%	gi|657340743|sp|H3ZPL1.1|ARAT1_THELN	RecName: Full=Aromatic-amino-acid aminotransferase 1; Short=ARAT-I; Short=AROAT [Thermococcus litoralis DSM 5473]	43%	GO:0097159;GO:1901363;GO:0016740;GO:0006351	365044.Pnap_0403	GntR family transcriptional regulator	79.78%	COG1167	_	_	None	_
orf01493_1	424	gi|654860643|ref|WP_028312965.1|	hypothetical protein [Derxia gummosa]	57%	_	_	_	_	_	_	_	_	_	_	None	_
orf01867_1	356	gi|489165468|ref|WP_003075076.1|	transporter [Comamonas membrane ATPase/protein kinase [Comamonas testosteroni ATCC 11996]	85%	gi|13638621|sp|P37895.2|Y2483_CAUCR	RecName: Full=Putative GTPase CC_2483 [Caulobacter crescentus CB15]	77%	GO:0008152;GO:0000166;GO:0017111	688245.CtCNB1_2325	LAO/AO transport system ATPase	86.26%	COG1703	_	_	K07588	argK
orf01656_1	507	gi|594557456|gb|EXU81476.1|	Ubiquinone biosynthesis hydroxylase [Comamonas aquatica DA1877]	79%	_	_	_	GO:0016709;GO:0006744;GO:0050660;GO:0055114	535289.Dtpsy_0072	hypothetical protein	78.10%	COG0654	_	_	K00492	E1.14.13.-
orf01006_1	522	gi|653114474|ref|WP_027364088.1|	hypothetical protein [Desulfotomaculum alcoholivorax]	55%	gi|239938656|sp|O07610.2|LCFB_BACSU	RecName: Full=Long-chain-fatty-acid--CoA ligase; AltName: Full=Long-chain acyl-CoA synthetase [Bacillus subtilis subsp. subtilis str. 168]	53%	_	_	_	_	_	_	_	None	_
orf01741_1	384	gi|518530376|ref|WP_019700583.1|	MULTISPECIES: glycine cleavage system protein T [Acidovorax]	82%	gi|12643537|sp|O14110.1|GCST_SCHPO	RecName: Full=Probable aminomethyltransferase, mitochondrial; AltName: Full=Glycine cleavage system T protein; Short=GCVT; Flags: Precursor [Schizosaccharomyces pom	55%	GO:0006546;GO:0008483;GO:0004047;GO:0006566;GO:0032259;GO:0005737;GO:0006563	397945.Aave_3145	glycine cleavage system T protein; The glycine cleavage system catalyzes the degradation of [...]	81.79%	COG0404	_	_	K00605	gcvT, AMT
orf01859_1	170	gi|586632939|gb|EWS63647.1|	McHr [Hydrogenophaga sp. T4]	80%	gi|21263692|sp|Q9I352.1|HEMTB_PSEAE	RecName: Full=Bacteriohemerythrin [Pseudomonas aeruginosa PAO1]	78%	GO:0046872	208963.PA14_42860	hypothetical protein; Oxygen-binding protein. May be involved in a storage mechanism or for [...]	78.12%	COG2703	_	_	K07216	K07216
orf00131_1	38	_	_	_	_	_	_	_	_	_	_	_	_	_	None	_
orf03366_1	517	gi|495141565|ref|WP_007866372.1|	carbohydrate kinase [Polaromonas sp. CF318]	65%	gi|81783953|sp|Q9JRZ9.1|NNRD_NEIMB	RecName: Full=ADP-dependent (S)-NAD(P)H-hydrate dehydratase; AltName: Full=ADP-dependent NAD(P)HX dehydratase [Neisseria meningitidis MC58]	61%	_	_	_	_	_	_	_	None	_
orf01480_1	219	gi|625323476|gb|KCB38190.1|	putative amino-acid ABC transporter permease protein [Bordetella hinzii 8-296-03]	77%	gi|6685719|sp|P72296.1|OCCM_RHIML	RecName: Full=Octopine transport system permease protein OccM	62%	GO:0016020	_	_	_	_	_	_	K02029	ABC.PA.P
orf02665_1	302	gi|503360415|ref|WP_013595076.1|	LysR family transcriptional regulator [Acidovorax avenae]	72%	_	_	_	_	_	_	_	_	_	_	None	_
orf00888_1	327	gi|498511537|ref|WP_010811989.1|	hypothetical protein [Ralstonia sp. GA3-3]	72%	gi|3915403|sp|O30446.1|Y148_BORPE	RecName: Full=UPF0065 protein BP0148; AltName: Full=ORF5; Flags: Precursor [Bordetella pertussis Tohama I]	54%	_	_	_	_	_	_	_	None	_
orf01466_1	630	gi|654800366|ref|WP_028254209.1|	iron transporter FeoB [Variovorax sp. JGI 0001020-M05]	85%	gi|81830796|sp|Q72SI0.1|FEOB_LEPIC	RecName: Full=Ferrous iron transport protein B [Leptospira interrogans serovar Copenhageni str. Fiocruz L1-130]	70%	GO:0015093;GO:0015684;GO:0016021;GO:0005525	543728.Vapar_1443	ferrous iron transport protein B	85.55%	COG0370	_	_	K04759	feoB
orf03882_1	115	_	_	_	_	_	_	_	_	_	_	_	_	_	None	_
orf03693_1	167	gi|655421931|ref|WP_028820223.1|	molybdenum cofactor biosynthesis protein MoaC [beta proteobacterium SCGC AAA027-I06]	80%	gi|122970170|sp|Q13UI4.1|MOAC_BURXL	RecName: Full=Cyclic pyranopterin monophosphate synthase accessory protein; AltName: Full=Molybdenum cofactor biosynthesis protein C [Burkholderia xenovorans LB400	77%	_	232721.Ajs_4038	molybdenum cofactor biosynthesis protein C; Together with moaA, is involved in the conversio [...]	78.48%	COG0315	_	_	K03637	moaC
orf01549_1	343	gi|639199097|ref|WP_024537537.1|	fatty acid hydroxylase [Comamonas badia]	85%	_	_	_	GO:0044710	543728.Vapar_1629	fatty acid hydroxylase	77.87%	COG3000	_	_	None	_
orf03842_1	374	gi|502601308|ref|WP_012838654.1|	hypothetical protein [Comamonas hypothetical protein CtCNB1_2646 [Comamonas testosteroni CNB-2]	83%	_	_	_	_	688245.CtCNB1_2646	hypothetical protein	83.02%	_	_	NOG43267	None	_
orf03884_1	393	gi|657602928|ref|WP_029414264.1|	integrase [Acidovorax radicis]	89%	_	_	_	GO:0015074;GO:0003677;GO:0006310	688245.CtCNB1_1435	phage integrase	85.37%	COG0582	_	_	K14059	int
orf03208_1	458	gi|500130611|ref|WP_011806616.1|	zinc protease [Acidovorax sp. peptidase M16 domain-containing protein [Acidovorax sp. JS42]	72%	gi|2499928|sp|P55680.1|Y4WB_RHISN	RecName: Full=Uncharacterized zinc protease-like protein y4wB [Sinorhizobium fredii NGR234]	54%	_	_	_	_	_	_	_	K07263	pqqL
orf01133_1	356	gi|655154130|ref|WP_028600808.1|	NADH:ubiquinone oxidoreductase subunit H [Ottowia thiooxydans]	89%	gi|156632657|sp|A1W4M9.1|NUOH_ACISJ	RecName: Full=NADH-quinone oxidoreductase subunit H; AltName: Full=NADH dehydrogenase I subunit H; AltName: Full=NDH-1 subunit H [Acidovorax sp. JS42]	89%	GO:0050136;GO:0016021;GO:0006118;GO:0048038;GO:0005886;GO:0055114	398578.Daci_5173	NADH dehydrogenase (quinone)	89.94%	COG1005	_	_	K00337	nuoH
orf02294_1	739	gi|497542591|ref|WP_009856789.1|	ABC transporter [Rubrivivax putative ABC transporter [Rubrivivax benzoatilyticus JA2 = ATCC BAA-35]	81%	gi|122064528|sp|Q2LVL0.1|MSBA_SYNAS	RecName: Full=Lipid A export ATP-binding/permease protein MsbA [Syntrophus aciditrophicus SB]	60%	GO:0055085;GO:0005524;GO:0006200;GO:0042626;GO:0016021	375286.mma_3554	ABC-type multidrug transport system, ATPase and permease components	87.05%	COG1132	KOG0058	_	K06147	ABCB-BAC
orf00021_1	134	gi|495126335|ref|WP_007851146.1|	ferredoxin [Acidovorax sp. ferredoxin [Acidovorax sp. CF316]	87%	gi|119942|sp|P07324.1|FER2_CLOPA	RecName: Full=Ferredoxin, 2Fe-2S; AltName: Full=2FeCpFd [Clostridium pasteurianum]	74%	_	397945.Aave_0330	ferredoxin-like protein	89.22%	COG3411	_	_	None	_
orf04243_1	41	_	_	_	_	_	_	_	_	_	_	_	_	_	None	_
orf04208_1	244	gi|497202363|ref|WP_009516625.1|	short-chain dehydrogenase [Hydrogenophaga sp. PBC]	76%	gi|117567|sp|P21158.1|CSGA_MYXXA	RecName: Full=C-factor; AltName: Full=C signal [Myxococcus xanthus]	49%	GO:0008152	_	_	_	_	_	_	None	_
orf01275_1	366	gi|597958542|gb|EYC51730.1|	4-hydroxyphenylpyruvate dioxygenase [Hylemonella gracilis str. Niagara R]	91%	gi|123491|sp|P80064.1|HPPD_PSEUJ	RecName: Full=4-hydroxyphenylpyruvate dioxygenase; Short=4HPPD; Short=HPD; Short=HPPDase [Pseudomonas sp. 'P.J. 874']	85%	GO:0006558;GO:0046872;GO:0003868;GO:0006570;GO:0055114	365044.Pnap_1120	4-hydroxyphenylpyruvate dioxygenase	89.77%	COG3185	_	_	K00457	HPD, hppD
orf01214_1	348	gi|518482313|ref|WP_019652520.1|	amino acid ABC transporter permease [Variovorax paradoxus]	84%	gi|3916018|sp|P45768.2|YHDY_ECOLI	RecName: Full=Inner membrane amino-acid ABC transporter permease protein YhdY [Escherichia coli K-12]	58%	GO:0006810;GO:0016021;GO:0005886;GO:0005215	543728.Vapar_2944	polar amino acid ABC transporter, inner membrane subunit; Part of a binding-protein-dependen [...]	83.18%	COG0765	_	_	K09971	aapM, bztC
orf01758_1	41	_	_	_	_	_	_	_	_	_	_	_	_	_	None	_
orf01210_1	166	gi|494641453|ref|WP_007399397.1|	hypothetical protein [Gluconacetobacter sp. SXCC-1]	63%	_	_	_	_	_	_	_	_	_	_	None	_
orf02329_1	274	gi|501206825|ref|WP_012249843.1|	calcium-binding protein [Bordetella petrii]	71%	_	_	_	_	_	_	_	_	_	_	None	_
orf02819_1	329	gi|652383519|ref|WP_026779447.1|	glutamyl-tRNA synthetase [Polaromonas sp. EUR3 1.2.1]	73%	gi|226729911|sp|B1Y0I4.1|GLUQ_LEPCP	RecName: Full=Glutamyl-Q tRNA(Asp) synthetase; Short=Glu-Q-RSs [Leptothrix cholodnii SP-6]	67%	GO:0016876;GO:0046872;GO:0000166;GO:0006399	_	_	_	_	_	_	K01894	gluQ
orf03964_1	93	_	_	_	_	_	_	_	_	_	_	_	_	_	None	_
orf03705_1	424	gi|543577897|ref|WP_021026349.1|	hypothetical protein [Comamonas sp. B-9]	65%	_	_	_	_	_	_	_	_	_	_	None	_
orf03280_1	288	gi|648255384|ref|WP_026036533.1|	inositol monophosphatase [Limnohabitans sp. Rim47]	93%	gi|20140266|sp|Q9HXI4.1|SUHB_PSEAE	RecName: Full=Inositol-1-monophosphatase; Short=I-1-Pase; Short=IMPase; Short=Inositol-1-phosphatase [Pseudomonas aeruginosa PAO1]	70%	_	543728.Vapar_3566	inositol monophosphatase	89.73%	COG0483	_	_	K01092	E3.1.3.25, IMPA, suhB
orf00333_1	153	gi|519070940|ref|WP_020226815.1|	hypothetical protein [Acidovorax sp. MR-S7]	69%	gi|134035361|sp|Q6ACU3.2|Y2102_LEIXX	RecName: Full=Putative lipoprotein Lxx21020; Flags: Precursor [Leifsonia xyli subsp. xyli str. CTCB07]	47%	_	_	_	_	_	_	_	K09796	K09796
orf00366_1	270	gi|504829060|ref|WP_015016162.1|	nucleotidyltransferase [Acidovorax sp. KKS102]	69%	_	_	_	_	232721.Ajs_3958	nucleotidyl transferase	77.44%	COG1208	_	_	None	_
orf04216_1	368	gi|503668736|ref|WP_013902812.1|	serine/threonine protein kinase [Ramlibacter tataouinensis]	72%	gi|76363316|sp|Q8ZKU8.1|RDOA_SALTY	RecName: Full=Protein RdoA [Salmonella enterica subsp. enterica serovar Typhimurium str. LT2]	70%	_	_	_	_	_	_	_	None	_
orf00832_1	214	gi|518405928|ref|WP_019576135.1|	MULTISPECIES: ATP phosphoribosyltransferase [Curvibacter]	95%	gi|171769176|sp|A1TKY3.1|HIS1_ACIAC	RecName: Full=ATP phosphoribosyltransferase; Short=ATP-PRT; Short=ATP-PRTase [Acidovorax citrulli AAC00-1]	93%	GO:0005524;GO:0000105;GO:0003879;GO:0005737	397945.Aave_1023	ATP phosphoribosyltransferase catalytic subunit; Catalyzes the condensation of ATP and 5-pho [...]	92.92%	COG0040	_	_	K00765	hisG
orf02580_1	200	gi|504827692|ref|WP_015014794.1|	ABC transporter permease [Acidovorax sp. KKS102]	83%	gi|729474|sp|P15029.2|FECD_ECOLI	RecName: Full=Fe(3+) dicitrate transport system permease protein FecD; AltName: Full=Iron(III) dicitrate transport system permease protein FecD [Escherichia coli K-12	53%	GO:0006810;GO:0016021;GO:0005886;GO:0005215	543728.Vapar_2551	transport system permease protein	77.66%	COG0609	_	_	K02015	ABC.FEV.P
orf01940_1	67	_	_	_	_	_	_	_	_	_	_	_	_	_	None	_
orf01230_1	341	gi|594556415|gb|EXU80440.1|	MFS transporter [Comamonas aquatica DA1877]	88%	_	_	_	GO:0030288	257310.BB1727	hypothetical protein	86.20%	COG3181	_	_	None	_
orf00309_1	151	gi|518402946|ref|WP_019573153.1|	hypothetical protein [Curvibacter lanceolatus]	70%	_	_	_	_	_	_	_	_	_	_	None	_
orf02595_1	122	_	_	_	_	_	_	_	_	_	_	_	_	_	None	_
orf00411_1	246	_	_	_	_	_	_	_	_	_	_	_	_	_	None	_
orf01356_1	59	_	_	_	_	_	_	_	_	_	_	_	_	_	None	_
orf00696_1	283	gi|500130745|ref|WP_011806750.1|	shikimate 5-dehydrogenase [Acidovorax sp. JS42]	73%	gi|170652861|sp|A1WBZ2.1|AROE_ACISJ	RecName: Full=Shikimate dehydrogenase [Acidovorax sp. JS42]	73%	GO:0008652;GO:0016491	_	_	_	_	_	_	K00014	aroE
orf04014_1	394	gi|519073112|ref|WP_020228987.1|	S-adenosylmethionine synthetase [Acidovorax sp. MR-S7]	96%	gi|254810912|sp|B9MDD1.1|METK_ACIET	RecName: Full=S-adenosylmethionine synthase; Short=AdoMet synthase; AltName: Full=MAT; AltName: Full=Methionine adenosyltransferase [Acidovorax ebreus TPSY]	96%	GO:0000287;GO:0006555;GO:0005524;GO:0006730;GO:0004478;GO:0005737;GO:0006556	535289.Dtpsy_0683	S-adenosylmethionine synthetase; Catalyzes the formation of S-adenosylmethionine from methio [...]	95.93%	COG0192	_	_	K00789	metK
orf01489_1	772	gi|492279012|ref|WP_005797106.1|	peptidase M41 [Acidovorax peptidase M41 [Acidovorax delafieldii 2AN]	68%	_	_	_	GO:0016787	_	_	_	_	_	_	None	_
orf01087_1	169	gi|594557407|gb|EXU81427.1|	LrgA [Comamonas aquatica DA1877]	77%	_	_	_	GO:0016021;GO:0005886	688245.CtCNB1_0251	LrgA	84.62%	COG1380	_	_	K06518	cidA
orf00721_1	449	gi|518406888|ref|WP_019577095.1|	(dimethylallyl)adenosine tRNA methylthiotransferase [Curvibacter lanceolatus]	88%	gi|123355998|sp|Q12EH0.1|MIAB_POLSJ	RecName: Full=tRNA-2-methylthio-N(6)-dimethylallyladenosine synthase; AltName: Full=(Dimethylallyl)adenosine tRNA methylthiotransferase MiaB; AltName: Full=tRNA-i(	88%	_	688245.CtCNB1_4071	tRNA-i(6)A37 thiotransferase enzyme MiaB	89.91%	COG0621	_	_	K06168	miaB
orf00677_1	127	gi|489164158|ref|WP_003073777.1|	hypothetical protein [Comamonas hypothetical protein CTATCC11996_05062 [Comamonas testosteroni ATCC 11996]	82%	_	_	_	_	688245.CtCNB1_4386	hypothetical protein	80.53%	_	_	NOG125096	None	_
orf00173_1	332	gi|503568186|ref|WP_013802262.1|	quercetin 2,3-dioxygenase [Delftia sp. Cs1-4]	85%	gi|14195567|sp|Q9I163.1|Y2418_PSEAE	RecName: Full=Putative quercetin 2,3-dioxygenase PA2418; Short=Putative quercetinase; AltName: Full=Pirin-like protein PA2418 [Pseudomonas aeruginosa PAO1]	78%	GO:0055114;GO:0051213	398578.Daci_3946	pirin domain-containing protein	84.62%	COG1741	_	_	K06911	K06911
orf00250_1	42	_	_	_	_	_	_	_	_	_	_	_	_	_	None	_
orf02545_1	537	gi|497209218|ref|WP_009523480.1|	gamma-glutamyltransferase [Ralstonia sp. PBA]	84%	gi|75116733|sp|Q680I5.1|GAGT2_ARATH	RecName: Full=Gamma-glutamyltranspeptidase 2; AltName: Full=Gamma-glutamyltransferase 2; AltName: Full=Glutathione hydrolase 2; Flags: Precursor [Arabidopsis thali	48%	GO:0006691;GO:0019530;GO:0006749;GO:0006693;GO:0003840	232721.Ajs_4154	gamma-glutamyltransferase 2	84.01%	COG0405	_	_	K00681	ggt
orf01564_1	70	gi|518486748|ref|WP_019656955.1|	hypothetical protein [Variovorax paradoxus]	87%	gi|77416737|sp|P0AAT0.1|YBDD_ECOL6	RecName: Full=Uncharacterized protein YbdD [Escherichia coli CFT073]	71%	_	543728.Vapar_3981	protein of unknown function DUF466	89.47%	COG2879	_	_	None	_
orf00730_1	94	gi|652651918|ref|WP_027013859.1|	PsiF repeat protein [Comamonas composti]	78%	_	_	_	_	398578.Daci_2268	PsiF repeat-containing protein	87.67%	_	_	NOG07918	None	_
orf00801_1	181	gi|664255423|ref|WP_030786900.1|	polymerase [Streptomyces sp. NRRL S-920]	50%	_	_	_	_	_	_	_	_	_	_	None	_
orf00983_1	151	gi|501025286|ref|WP_012077398.1|	hypothetical protein [Pseudomonas aeruginosa]	99%	_	_	_	_	_	_	_	_	_	_	None	_
orf00477_1	367	gi|656718990|gb|KEF41758.1|	hypothetical protein ER33_09410 [Cyanobium sp. CACIAM 14]	57%	_	_	_	_	_	_	_	_	_	_	None	_
orf02745_1	449	gi|501314105|ref|WP_012345740.1|	coproporphyrinogen III oxidase [Leptothrix cholodnii]	73%	gi|1723868|sp|P52062.1|YGGW_ECOLI	RecName: Full=Oxygen-independent coproporphyrinogen-III oxidase-like protein YggW [Escherichia coli K-12]	62%	GO:0051989;GO:0004109;GO:0015994;GO:0055114;GO:0051536;GO:0005737;GO:0006779	398578.Daci_2033	oxygen-independent coproporphyrinogen III oxidase	81.61%	COG0635	_	_	K02495	hemN, hemZ
orf01499_1	459	gi|517664325|ref|WP_018834533.1|	MULTISPECIES: hypothetical protein [Streptomyces]	74%	gi|75262859|sp|Q9FR37.1|AMI1_ARATH	RecName: Full=Amidase 1; Short=AtAMI1; AltName: Full=Translocon at the outer membrane of chloroplasts 64-I; Short=AtTOC64-I [Arabidopsis thaliana]	63%	_	_	_	_	_	_	_	None	_
orf02956_1	91	gi|500119312|ref|WP_011795317.1|	succinate dehydrogenase [Acidovorax citrulli]	89%	_	_	_	GO:0006119;GO:0006099;GO:0045281;GO:0020037;GO:0016021;GO:0008177	397945.Aave_2203	succinate dehydrogenase subunit D	89.01%	COG2142	_	_	K00242	sdhD
orf03316_1	266	gi|518481798|ref|WP_019652005.1|	hypothetical protein [Variovorax paradoxus]	67%	_	_	_	_	_	_	_	_	_	_	None	_
orf01478_1	430	gi|625309814|gb|KCB25313.1|	amidase, hydantoinase/carbamoylase family [Bordetella hinzii OH87 BAL007II]	72%	gi|75248464|sp|Q8VXY9.1|UAH_ARATH	RecName: Full=Ureidoglycolate hydrolase; AltName: Full=Allantoate amidohydrolase 2; Short=AtAHH2; AltName: Full=Ureidoglycolate amidohydrolase; Flags: Precursor [Ara	46%	_	_	_	_	_	_	_	K06016	E3.5.1.87
orf01171_1	38	_	_	_	_	_	_	_	_	_	_	_	_	_	None	_
orf02006_1	64	_	_	_	_	_	_	_	_	_	_	_	_	_	None	_
orf00348_1	173	gi|495108618|ref|WP_007833440.1|	rod shape-determining protein MreD [Variovorax sp. CF313]	79%	_	_	_	GO:0016021;GO:0008360	296591.Bpro_0224	putative rod shape-determining MreD transmembrane protein	79.41%	COG2891	_	_	K03571	mreD
orf04149_1	143	gi|503358416|ref|WP_013593077.1|	50S ribosomal protein L15 [Acidovorax avenae]	92%	gi|166232730|sp|A1TJT6.1|RL15_ACIAC	RecName: Full=50S ribosomal protein L15 [Acidovorax citrulli AAC00-1]	92%	GO:0042254;GO:0015934;GO:0006412;GO:0003735;GO:0019843	397945.Aave_0620	50S ribosomal protein L15; Binds to the 23S rRNA (By similarity)	90.98%	COG0200	_	_	K02876	RP-L15, MRPL15, rplO
orf04020_1	160	gi|597959173|gb|EYC52361.1|	osmotically inducible protein C [Hylemonella gracilis str. Niagara R]	95%	_	_	_	GO:0006950	232721.Ajs_0680	OsmC family protein	89.86%	COG1765	_	_	K07397	yhfA
orf00588_1	45	_	_	_	_	_	_	_	_	_	_	_	_	_	None	_
orf01263_1	244	_	_	_	_	_	_	_	_	_	_	_	_	_	None	_
orf03033_1	172	gi|490465723|ref|WP_004336266.1|	L-2,4-diaminobutyric acid acetyltransferase [Thauera linaloolentis]	73%	_	_	_	GO:0042967;GO:0016407	_	_	_	_	_	_	K06718	ectA
orf03289_1	256	gi|654770831|ref|WP_028225342.1|	enoyl-CoA hydratase [Burkholderia ferrariae]	83%	_	_	_	_	266264.Rmet_5771	enoyl-CoA hydratase	80.48%	COG1024	_	_	None	_
orf02101_1	254	gi|501844688|ref|WP_012655230.1|	enoyl-CoA hydratase [Acidovorax enoyl-CoA hydratase [Acidovorax ebreus TPSY]	85%	gi|461983|sp|P34559.1|ECHM_CAEEL	RecName: Full=Probable enoyl-CoA hydratase, mitochondrial [Caenorhabditis elegans]	53%	GO:0018874;GO:0006574;GO:0019482;GO:0006552;GO:0006554;GO:0006568;GO:0006633;GO:0046251;GO:0004300;GO:0006550	535289.Dtpsy_0124	enoyl-CoA hydratase	85.14%	COG1024	_	_	K01692	paaF, echA
orf00749_1	190	gi|512561445|ref|WP_016447798.1|	MULTISPECIES: hypothetical protein [Bacteria]	61%	_	_	_	_	_	_	_	_	_	_	K07040	K07040
orf00785_1	200	gi|518405554|ref|WP_019575761.1|	phosphoheptose isomerase [Curvibacter lanceolatus]	69%	gi|166233779|sp|A2SMC9.1|GMHA_METPP	RecName: Full=Phosphoheptose isomerase; AltName: Full=Sedoheptulose 7-phosphate isomerase [Methylibium petroleiphilum PM1]	66%	_	_	_	_	_	_	_	K03271	gmhA, lpcA
orf02195_1	523	gi|501385023|ref|WP_012416589.1|	hypothetical protein [Bordetella avium]	74%	gi|81343104|sp|O53554.1|ILVX_MYCTU	RecName: Full=Putative acetolactate synthase large subunit IlvX; Short=ALS; AltName: Full=Acetohydroxy-acid synthase large subunit; Short=AHAS [Mycobacterium tuberc	62%	_	_	_	_	_	_	_	K01652	E2.2.1.6L, ilvB, ilvG, ilvI
orf03783_1	189	gi|543580117|ref|WP_021028464.1|	peroxiredoxin [Comamonas sp. B-9]	82%	_	_	_	_	398578.Daci_5652	alkyl hydroperoxide reductase/thiol specific antioxidant/Mal allergen	77.92%	COG1225	_	_	None	_
orf01941_1	553	gi|521078935|ref|WP_020409842.1|	hypothetical protein [Hahella ganghwensis]	74%	_	_	_	_	391735.Veis_3654	C-5 cytosine-specific DNA methylase	85.61%	COG0270	_	_	K00558	DNMT1, dcm
orf00789_1	86	_	_	_	_	_	_	_	_	_	_	_	_	_	None	_
orf02152_1	237	gi|493154323|ref|WP_006164070.1|	TetR family transcriptional regulator [Cupriavidus basilensis]	74%	_	_	_	_	_	_	_	_	_	_	None	_
orf03383_1	238	gi|655156806|ref|WP_028603474.1|	NADPH-dependent FMN reductase [Ottowia thiooxydans]	95%	_	_	_	GO:0055114;GO:0016491	688245.CtCNB1_3137	NADPH-dependent FMN reductase	90.30%	COG0431	_	_	K11811	arsH
orf02966_1	62	_	_	_	_	_	_	_	_	_	_	_	_	_	None	_
orf01461_1	181	gi|653278260|ref|WP_027475301.1|	aromatic compound catabolic protein [Curvibacter gracilis]	89%	_	_	_	_	398578.Daci_1900	thioesterase superfamily protein	89.80%	COG2050	_	_	None	_
orf00443_1	857	gi|631490701|ref|WP_024270338.1|	copper-transporting ATPase 1 [Shinella sp. DD12]	81%	gi|7531049|sp|Q9X5X3.1|ATCU_SINMW	RecName: Full=Copper-transporting P-type ATPase [Sinorhizobium medicae WSM419]	78%	_	439375.Oant_3240	heavy metal translocating P-type ATPase	77.42%	COG2217	_	_	K17686	copA, ATP7
orf04237_1	539	gi|549629727|ref|WP_022539029.1|	cyclohexanecarboxylate-CoA ligase [Ralstonia pickettii]	81%	gi|3220009|sp|P38135.3|FADK_ECOLI	RecName: Full=Short-chain-fatty-acid--CoA ligase; AltName: Full=Acyl-CoA synthetase [Escherichia coli K-12]	57%	_	381666.H16_B1693	cyclohexanecarboxylate-CoA ligase	82.34%	COG0318	_	_	K04116	aliA
orf03947_1	361	gi|524933792|pdb|4BVQ|A	Chain A, Cyanuric Acid Hydrolase: Evolutionary Innovation By Structural Concatenation. B Chain B, Cyanuric Acid Hydrolase: Evolutionary Innovation By Str	86%	gi|17366265|sp|P58329.1|ATZD_PSESD	RecName: Full=Cyanuric acid amidohydrolase [Pseudomonas sp. ADP]	86%	GO:0018753;GO:0019381	_	_	_	_	_	_	K03383	atzD
orf00203_1	165	gi|654528633|ref|WP_027996748.1|	flavin reductase [Simplicispira psychrophila]	72%	gi|75369451|sp|Q6Q271.1|HPAHR_ACIBA	RecName: Full=p-hydroxyphenylacetate 3-hydroxylase, reductase component; AltName: Full=4-HPA 3-monooxygenase small component; AltName: Full=Flavin:NAD(+) oxidoredu	59%	_	_	_	_	_	_	_	None	_
orf00483_1	452	_	_	_	_	_	_	_	_	_	_	_	_	_	None	_
orf03156_1	207	gi|492268245|ref|WP_005794719.1|	guanylate kinase [Acidovorax Guanylate kinase [Acidovorax delafieldii 2AN]	86%	gi|119371259|sp|Q12DV7.1|KGUA_POLSJ	RecName: Full=Guanylate kinase; AltName: Full=GMP kinase [Polaromonas sp. JS666]	84%	GO:0005524;GO:0046939;GO:0006144;GO:0006163;GO:0004385;GO:0005737	232721.Ajs_0947	guanylate kinase	85.71%	COG0194	_	_	K00942	E2.7.4.8, gmk
orf00197_1	48	_	_	_	_	_	_	_	_	_	_	_	_	_	None	_
orf00732_1	539	gi|655155105|ref|WP_028601781.1|	hypothetical protein [Ottowia thiooxydans]	80%	gi|54037092|sp|P63524.1|FAD21_MYCBO	RecName: Full=Putative fatty-acid--CoA ligase fadD21; AltName: Full=Acyl-CoA synthetase [Mycobacterium bovis AF2122/97]	46%	_	_	_	_	_	_	_	K00666	K00666
orf02974_1	190	gi|655155549|ref|WP_028602224.1|	Phasin (PHA-granule associated protein) [Ottowia thiooxydans]	90%	gi|50400829|sp|P83678.1|PHAP_DELAC	RecName: Full=Phasin	89%	_	397945.Aave_3309	phasin family protein	84.78%	_	_	NOG45042	None	_
orf02311_1	633	gi|500129584|ref|WP_011805589.1|	MULTISPECIES: ATP-dependent metalloprotease [Acidovorax]	94%	gi|122987908|sp|Q1LLA9.1|FTSH_RALME	RecName: Full=ATP-dependent zinc metalloprotease FtsH [Cupriavidus metallidurans CH34]	79%	GO:0005524;GO:0004222;GO:0030163;GO:0006508;GO:0016021;GO:0008270;GO:0006200;GO:0005886;GO:0016887	232721.Ajs_2383	FtsH peptidase	94.54%	COG0465	_	_	K03798	ftsH, hflB
orf00815_1	222	gi|543577637|ref|WP_021026099.1|	transposase IS200 [Comamonas sp. B-9]	62%	_	_	_	_	_	_	_	_	_	_	K07491	K07491
orf01915_1	58	_	_	_	_	_	_	_	_	_	_	_	_	_	None	_
orf01484_1	66	gi|500132805|ref|WP_011808810.1|	heavy metal transport/detoxification protein [Verminephrobacter eiseniae]	78%	_	_	_	GO:0046872;GO:0030001	391735.Veis_1021	heavy metal transport/detoxification protein	78.12%	COG2608	_	NOG273794	K07213	ATOX1, ATX1, copZ
orf02219_1	813	gi|652654894|ref|WP_027015845.1|	hypothetical protein [Comamonas composti]	74%	gi|20141409|sp|P74876.2|DPO3X_SALTY	RecName: Full=DNA polymerase III subunit tau; AltName: Full=DNA polymerase III subunit gamma [Salmonella enterica subsp. enterica serovar Typhimurium str. LT2]	64%	_	398578.Daci_4903	DNA polymerase III, subunits gamma and tau	82.20%	COG2812	_	_	K02343	DPO3G, dnaX
orf00744_1	190	gi|500130789|ref|WP_011806794.1|	Holliday junction DNA helicase RuvA [Acidovorax sp. JS42]	85%	gi|166229625|sp|A1WC36.1|RUVA_ACISJ	RecName: Full=Holliday junction ATP-dependent DNA helicase RuvA [Acidovorax sp. JS42]	85%	GO:0003677;GO:0005524;GO:0006281;GO:0009432;GO:0032508;GO:0009379;GO:0009378;GO:0006310;GO:0005657	232721.Ajs_3700	Holliday junction DNA helicase RuvA; The ruvA-ruvB complex in the presence of ATP renatures [...]	84.66%	COG0632	_	_	K03550	ruvA
orf02862_1	211	gi|512559836|ref|WP_016447077.1|	pyridoxine/pyridoxamine 5'-phosphate oxidase [Delftia acidovorans]	91%	gi|150385405|sp|A1W7K9.1|PDXH_ACISJ	RecName: Full=Pyridoxine/pyridoxamine 5'-phosphate oxidase; AltName: Full=PNP/PMP oxidase; Short=PNPOx; AltName: Full=Pyridoxal 5'-phosphate synthase [Acidovorax s	90%	GO:0004733;GO:0008615;GO:0042823;GO:0010181;GO:0055114	398578.Daci_3944	pyridoxamine 5'-phosphate oxidase	91.35%	COG0259	_	_	K00275	pdxH, PNPO
orf02892_1	417	gi|504826561|ref|WP_015013663.1|	peptidase S11 [Acidovorax sp. peptidase S11 D-alanyl-D-alanine carboxypeptidase 1 [Acidovorax sp. KKS102]	76%	gi|12230964|sp|P72161.2|PBP5_PSEAE	RecName: Full=D-alanyl-D-alanine endopeptidase; Short=DD-endopeptidase; AltName: Full=Penicillin-binding protein 5; Short=PBP-5; Flags: Precursor [Pseudomonas aerug	68%	GO:0004180	688245.CtCNB1_1664	peptidase S11, D-alanyl-D-alanine	79.54%	COG1686	_	_	K07262	pbpG
orf02728_1	186	gi|489166227|ref|WP_003075828.1|	molybdenum cofactor biosysynthesis protein [Comamonas testosteroni]	80%	_	_	_	_	_	_	_	_	_	_	None	_
orf00166_1	283	gi|260221975|emb|CBA31076.1|	Orotidine 5'-phosphate decarboxylase [Curvibacter putative symbiont of Hydra magnipapillata]	84%	gi|167012585|sp|A1VU11.1|PYRF_POLNA	RecName: Full=Orotidine 5'-phosphate decarboxylase; AltName: Full=OMP decarboxylase; Short=OMPDCase; Short=OMPdecase [Polaromonas naphthalenivorans CJ2]	84%	GO:0044205;GO:0004590;GO:0006207	296591.Bpro_4616	orotidine 5'-phosphate decarboxylase	87.04%	COG0284	_	_	K01591	pyrF
orf02756_1	623	gi|654806159|ref|WP_028259730.1|	fatty-acid--CoA ligase [Variovorax sp. JGI 0001016-M12]	85%	gi|618797923|sp|P9WQ52.1|FAD11_MYCTO	RecName: Full=Putative fatty-acid--CoA ligase fadD11; AltName: Full=Acyl-CoA synthetase [Mycobacterium tuberculosis CDC1551]	57%	GO:0008152;GO:0016874	543728.Vapar_4936	AMP-dependent synthetase and ligase	85.42%	COG1022	_	_	K01897	ACSL, fadD
orf00196_1	39	_	_	_	_	_	_	_	_	_	_	_	_	_	None	_
orf00852_1	332	gi|503283732|ref|WP_013518393.1|	integrase [Alicycliphilus integrase catalytic region protein [Alicycliphilus denitrificans YP_004	99%	gi|140832|sp|P25438.1|YI61_XANEU	RecName: Full=Insertion element IS476 uncharacterized 39.2 kDa protein	54%	GO:0015074;GO:0003676	232721.Ajs_3784	integrase catalytic subunit	97.13%	COG2801	_	_	K07497	K07497
orf03617_1	53	_	_	_	_	_	_	_	_	_	_	_	_	_	None	_
orf04048_1	395	gi|655155335|ref|WP_028602011.1|	hypothetical protein [Ottowia thiooxydans]	69%	_	_	_	_	_	_	_	_	_	_	None	_
orf00344_1	99	gi|260219774|emb|CBA26642.1|	Aspartyl/glutamyl-tRNA(Asn/Gln) amidotransferase subunit C [Curvibacter putative symbiont of Hydra magnipapillata]	87%	gi|166198832|sp|A1TIW2.1|GATC_ACIAC	RecName: Full=Aspartyl/glutamyl-tRNA(Asn/Gln) amidotransferase subunit C; Short=Asp/Glu-ADT subunit C [Acidovorax citrulli AAC00-1]	81%	GO:0006536;GO:0005524;GO:0050567;GO:0016740;GO:0006450	397945.Aave_0293	aspartyl/glutamyl-tRNA amidotransferase subunit C; Allows the formation of correctly charged [...]	80.81%	COG0721	_	_	K02435	gatC, GATC
orf02422_1	374	gi|496181579|ref|WP_008906086.1|	3,4-dihydroxy-2-butanone 4-phosphate synthase [Acidovorax sp. NO-1]	88%	gi|41017804|sp|Q9JZ77.1|RIBB_NEIMB	RecName: Full=3,4-dihydroxy-2-butanone 4-phosphate synthase; Short=DHBP synthase [Neisseria meningitidis MC58]	70%	GO:0008686;GO:0046872;GO:0003935;GO:0009231	398578.Daci_2468	3,4-dihydroxy-2-butanone 4-phosphate synthase; Catalyzes the conversion of GTP to 2,5-diamin [...]	84.91%	COG0807;COG0108	KOG1284	_	K14652	ribBA
orf04151_1	172	gi|503668881|ref|WP_013902957.1|	30S ribosomal protein S5 [Ramlibacter tataouinensis]	96%	gi|171769285|sp|A1VJ32.1|RS5_POLNA	RecName: Full=30S ribosomal protein S5 [Polaromonas naphthalenivorans CJ2]	95%	GO:0042254;GO:0006412;GO:0003735;GO:0015935;GO:0019843	365044.Pnap_0337	30S ribosomal protein S5; With S4 and S12 plays an important role in translational accuracy [...]	95.32%	COG0098	_	_	K02988	RP-S5, MRPS5, rpsE
orf01970_1	145	gi|501160651|ref|WP_012205064.1|	hypothetical protein [Delftia hypothetical protein Daci_3226 [Delftia acidovorans SPH-1]	76%	_	_	_	_	398578.Daci_3226	hypothetical protein	76.27%	_	_	NOG136754	None	_
orf02899_1	591	gi|657728058|ref|WP_029524609.1|	acetolactate synthase 3 catalytic subunit [Polaromonas glacialis]	93%	gi|20141555|sp|P40811.3|ILVI_SALTY	RecName: Full=Acetolactate synthase isozyme 3 large subunit; AltName: Full=AHAS-III; AltName: Full=ALS-III; AltName: Full=Acetohydroxy-acid synthase III large subun	74%	GO:0000287;GO:0015940;GO:0050660;GO:0009097;GO:0003984;GO:0005948;GO:0009098;GO:0009099;GO:0030976	365044.Pnap_1717	acetolactate synthase 3 catalytic subunit	92.51%	COG0028	_	_	K01652	E2.2.1.6L, ilvB, ilvG, ilvI
orf02252_1	49	_	_	_	_	_	_	_	_	_	_	_	_	_	None	_
orf00891_1	514	gi|651299539|ref|WP_026431240.1|	GntR family transcriptional regulator [Acidovorax oryzae]	96%	gi|81668894|sp|O07578.1|YHDI_BACSU	RecName: Full=Uncharacterized HTH-type transcriptional regulator YhdI [Bacillus subtilis subsp. subtilis str. 168]	56%	_	375286.mma_2005	GntR family transcriptional regulator	91.35%	COG1167	_	_	K00375	K00375
orf00846_1	196	gi|665887691|ref|WP_031254897.1|	hypothetical protein, partial [Curvibacter lanceolatus]	69%	_	_	_	_	_	_	_	_	_	_	None	_
orf02513_1	270	gi|655158569|ref|WP_028605174.1|	diacylglyceryl transferase [Ottowia thiooxydans]	87%	gi|166226302|sp|A2SFL2.1|LGT_METPP	RecName: Full=Prolipoprotein diacylglyceryl transferase [Methylibium petroleiphilum PM1]	84%	GO:0008961;GO:0016021;GO:0042158;GO:0005886;GO:0009249	420662.Mpe_A1389	prolipoprotein diacylglyceryl transferase (EC:2.4.99.-); Transfers the N-acyl diglyceride gr [...]	85.55%	COG0682	_	_	K13292	lgt, umpA
orf01919_1	41	_	_	_	_	_	_	_	_	_	_	_	_	_	None	_
orf01457_1	411	gi|648281789|ref|WP_026062938.1|	hypothetical protein [Chryseobacterium taeanense]	65%	gi|226713792|sp|A9ITX6.1|IF2_BORPD	RecName: Full=Translation initiation factor IF-2 [Bordetella petrii DSM 12804]	39%	_	398578.Daci_2083	TPR repeat-containing protein	93.75%	COG0457	_	_	None	_
orf04119_1	403	gi|519071891|ref|WP_020227766.1|	DHA1 family MFS transporter [Acidovorax sp. MR-S7]	85%	gi|20178193|sp|P77389.1|YDHP_ECOLI	RecName: Full=Inner membrane transport protein YdhP [Escherichia coli K-12]	62%	GO:0055085;GO:0016021;GO:0005886;GO:0005215	398578.Daci_5951	major facilitator transporter	85.67%	COG2814	_	_	K08156	araJ
orf02109_1	105	gi|654057244|ref|WP_027704583.1|	damage-inducible protein DinB [Zymobacter palmae]	86%	_	_	_	_	_	_	_	_	_	_	None	_
orf04065_1	53	_	_	_	_	_	_	_	_	_	_	_	_	_	None	_
orf02220_1	110	gi|492279047|ref|WP_005797126.1|	hypothetical protein [Acidovorax delafieldii]	99%	gi|238689105|sp|B1Y1E3.1|Y1975_LEPCP	RecName: Full=Nucleoid-associated protein Lcho_1975 [Leptothrix cholodnii SP-6]	93%	_	398578.Daci_4902	hypothetical protein	99.07%	COG0718	_	_	K09747	K09747
orf01724_1	341	gi|495131148|ref|WP_007855959.1|	ABC transporter substrate-binding protein [Acidovorax sp. CF316]	62%	gi|37154735|sp|Q45389.2|BUGT_BORPE	RecName: Full=Protein BugT; Flags: Precursor [Bordetella pertussis Tohama I]	53%	_	_	_	_	_	_	_	None	_
orf02453_1	41	_	_	_	_	_	_	_	_	_	_	_	_	_	None	_
orf00509_1	142	gi|500121075|ref|WP_011797080.1|	MULTISPECIES: 50S ribosomal protein L13 [Acidovorax]	99%	gi|166230950|sp|A1TUF6.1|RL13_ACIAC	RecName: Full=50S ribosomal protein L13 [Acidovorax citrulli AAC00-1]	99%	GO:0005840;GO:0042254;GO:0006412;GO:0003735	397945.Aave_4053	50S ribosomal protein L13; This protein is one of the early assembly proteins of the 50S rib [...]	99.30%	COG0102	_	_	K02871	RP-L13, MRPL13, rplM
orf02962_1	332	gi|489166115|ref|WP_003075717.1|	3-phosphoglycerate dehydrogenase [Comamonas testosteroni]	89%	_	_	_	GO:0016616;GO:0051287;GO:0055114	688245.CtCNB1_2857	D-isomer specific 2-hydroxyacid dehydrogenase	88.92%	COG0111	_	_	K00058	serA, PHGDH
orf02217_1	86	_	_	_	_	_	_	_	_	_	_	_	_	_	None	_
orf03414_1	41	_	_	_	_	_	_	_	_	_	_	_	_	_	None	_
orf00745_1	311	gi|518530251|ref|WP_019700458.1|	phosphate starvation protein PhoH [Acidovorax avenae]	89%	gi|150421619|sp|P0A9K5.2|PHOL_ECO57	RecName: Full=PhoH-like protein [Escherichia coli O157:H7]	84%	GO:0005524	535289.Dtpsy_0492	PhoH family protein	88.55%	COG1702	_	_	K06217	phoH, phoL
orf03813_1	2774	gi|490478880|ref|WP_004349232.1|	hypothetical protein [Pseudomonas aeruginosa]	66%	_	_	_	_	_	_	_	_	_	_	None	_
orf03320_1	85	gi|302844062|ref|XP_002953572.1|	hypothetical protein VOLCADRAFT_106006 [Volvox carteri f. nagariensis]	61%	gi|75337952|sp|Q9T0K5.1|LRX3_ARATH	RecName: Full=Leucine-rich repeat extensin-like protein 3; Short=AtLRX3; Short=LRR/EXTENSIN3; AltName: Full=Cell wall hydroxyproline-rich glycoprotein; Flags: Precu	60%	_	_	_	_	_	_	_	None	_
orf02485_1	119	gi|495131364|ref|WP_007856175.1|	hypothetical protein [Acidovorax sp. CF316]	61%	_	_	_	_	_	_	_	_	_	_	None	_
orf01443_1	324	gi|543578809|ref|WP_021027220.1|	secretion system protein [Comamonas sp. B-9]	81%	_	_	_	_	398578.Daci_2069	type II secretion system protein	83.87%	COG4965	_	_	K12510	tadB
orf03985_1	360	gi|655154827|ref|WP_028601504.1|	recombinase XerC [Ottowia thiooxydans]	81%	gi|34222938|sp|Q8Y3C8.1|XERC1_RALSO	RecName: Full=Tyrosine recombinase XerC 1 [Ralstonia solanacearum GMI1000]	61%	GO:0044763;GO:0006310	535289.Dtpsy_2996	tyrosine recombinase XerC	75.41%	COG4973	_	_	K03733	xerC
orf01099_1	110	gi|655157172|ref|WP_028603836.1|	hypothetical protein [Ottowia thiooxydans]	66%	_	_	_	_	_	_	_	_	_	_	None	_
orf01072_1	550	gi|504825423|ref|WP_015012525.1|	Fis family transcriptional regulator [Acidovorax sp. KKS102]	79%	gi|1176265|sp|P38035.2|RTCR_ECOLI	RecName: Full=Transcriptional regulatory protein RtcR [Escherichia coli K-12]	75%	GO:0005524;GO:0005667;GO:0006355;GO:0017111;GO:0008134	543728.Vapar_4423	Sigma 54 interacting domain protein	84.72%	COG4650	_	_	K14414	rtcR
orf03901_1	610	gi|519073975|ref|WP_020229850.1|	hypothetical protein [Acidovorax sp. MR-S7]	74%	gi|729019|sp|P39853.1|CAPD_STAAU	RecName: Full=Capsular polysaccharide biosynthesis protein CapD [Staphylococcus aureus]	68%	_	_	_	_	_	_	_	None	_
orf03261_1	589	gi|499228620|ref|WP_010926160.1|	MULTISPECIES: GMC family oxidoreductase [Bordetella]	96%	gi|75426331|sp|O34214.1|GADH1_PECCY	RecName: Full=Gluconate 2-dehydrogenase flavoprotein; AltName: Full=GA 2-DH dehydrogenase subunit; Short=GADH dehydrogenase subunit; Flags: Precursor	66%	GO:0016614;GO:0050660;GO:0055114	257310.BB1476	putative gluconate dehydrogenase	95.76%	COG2303	_	_	K06151	E1.1.99.3A
orf02942_1	101	gi|639199533|ref|WP_024537972.1|	BolA family transcriptional regulator [Comamonas badia]	73%	gi|3024789|sp|Q12238.1|UVI31_SCHPO	RecName: Full=UV-induced protein uvi31 [Schizosaccharomyces pombe 972h-]	56%	_	688245.CtCNB1_2967	BolA-like protein	75.32%	COG0271	_	_	K05527	bolA
orf00202_1	66	_	_	_	_	_	_	_	_	_	_	_	_	_	None	_
orf00315_1	356	gi|496260660|ref|WP_008974045.1|	alcohol dehydrogenase [Bradyrhizobium sp. STM 3843]	79%	gi|5902742|sp|P79896.1|ADHX_SPAAU	RecName: Full=Alcohol dehydrogenase class-3; AltName: Full=Alcohol dehydrogenase class-III; AltName: Full=Glutathione-dependent formaldehyde dehydrogenase; Short=FAL	59%	GO:0016616;GO:0046872	288000.BBta_7131	alcohol dehydrogenase	77.90%	COG1062	_	_	K00121	frmA, ADH5, adhC
orf04120_1	353	gi|594555329|gb|EXU79364.1|	LysR family transcriptional regulator [Comamonas aquatica DA1877]	81%	_	_	_	GO:0003677;GO:0005667;GO:0006355;GO:0045449;GO:0003700	688245.CtCNB1_3718	transcriptional regulator, LysR family	80.21%	COG0583	_	_	None	_
orf01597_1	339	gi|501205363|ref|WP_012248381.1|	NADH oxidase [Bordetella petrii]	89%	gi|139863|sp|P23101.1|XYLZ_PSEPU	RecName: Full=Toluate 1,2-dioxygenase electron transfer component; Includes: RecName: Full=Ferredoxin; Includes: RecName: Full=Ferredoxin--NAD(+) reductase [Pseudomon	72%	GO:0009055;GO:0051537;GO:0046872;GO:0006631;GO:0018626;GO:0006118;GO:0008860;GO:0055114;GO:0018874	340100.Bpet1397	ferredoxin--NAD(+) reductase	89.79%	COG0543	_	_	K05784	benC-xylZ
orf01126_1	119	gi|655154123|ref|WP_028600801.1|	NADH:ubiquinone oxidoreductase subunit A [Ottowia thiooxydans]	89%	gi|223635451|sp|A9BNB4.1|NUOA_DELAS	RecName: Full=NADH-quinone oxidoreductase subunit A; AltName: Full=NADH dehydrogenase I subunit A; AltName: Full=NDH-1 subunit A; AltName: Full=NUO1 [Delftia acido	88%	GO:0006744;GO:0006120;GO:0016021;GO:0048038;GO:0005886;GO:0008137;GO:0006814;GO:0015992	688245.CtCNB1_1062	NADH-ubiquinone/plastoquinone oxidoreductase	87.39%	COG0838	_	_	K00330	nuoA
orf04227_1	62	_	_	_	_	_	_	_	_	_	_	_	_	_	None	_
orf01568_1	498	gi|493641401|ref|WP_006593097.1|	cardiolipin synthetase [Kineosphaera limosa]	74%	gi|167009027|sp|A7MNA4.1|CLSA_CROS8	RecName: Full=Cardiolipin synthase A; Short=CL synthase [Cronobacter sakazakii ATCC BAA-894]	58%	_	_	_	_	_	_	_	K06131	cls
orf02223_1	563	gi|655158602|ref|WP_028605207.1|	lytic transglycosylase [Ottowia thiooxydans]	74%	gi|84028111|sp|P0AEZ8.1|MLTD_ECOL6	RecName: Full=Membrane-bound lytic murein transglycosylase D; AltName: Full=Murein hydrolase D; AltName: Full=Regulatory protein DniR; Flags: Precursor [Escherichia	61%	_	398578.Daci_4898	lytic transglycosylase catalytic	79.53%	COG0741	_	_	K08307	mltD, dniR
orf04122_1	555	gi|655154180|ref|WP_028600858.1|	hypothetical protein [Ottowia thiooxydans]	72%	_	_	_	_	_	_	_	_	_	_	None	_
orf04087_1	122	gi|655958854|ref|WP_029001629.1|	RNA-binding protein [Azohydromonas australica]	81%	gi|25090505|sp|Q9SVM8.1|RBG2_ARATH	RecName: Full=Glycine-rich RNA-binding protein 2, mitochondrial; Short=AtGR-RBP2; AltName: Full=AtRBG2; AltName: Full=Glycine-rich protein 2; Short=AtGRP2; AltName:	64%	GO:1901363;GO:0097159	232721.Ajs_4128	RNP-1 like RNA-binding protein	80.25%	COG0724	_	_	None	_
orf00066_1	80	gi|654798570|ref|WP_028252500.1|	Fe-S oxidoreductase [Variovorax sp. URHB0020]	59%	_	_	_	_	_	_	_	_	_	_	K06938	K06938
orf02425_1	262	gi|652653557|ref|WP_027014943.1|	hypothetical protein [Comamonas composti]	75%	_	_	_	_	_	_	_	_	_	_	None	_
orf00876_1	141	gi|503282412|ref|WP_013517073.1|	hypothetical protein [Alicycliphilus denitrificans]	86%	gi|38258670|sp|O27449.1|Y1398_METTH	RecName: Full=Uncharacterized protein MTH_1398 [Methanothermobacter thermautotrophicus str. Delta H]	53%	_	_	_	_	_	_	_	K07068	K07068
orf04133_1	176	gi|495144375|ref|WP_007869182.1|	hypothetical protein [Polaromonas sp. CF318]	81%	_	_	_	_	296591.Bpro_0458	hypothetical protein	79.41%	_	_	NOG135921	None	_
orf02859_1	362	gi|655156634|ref|WP_028603303.1|	histidinol-phosphate aminotransferase [Ottowia thiooxydans]	85%	gi|39931442|sp|Q7W6Q1.1|HIS81_BORPA	RecName: Full=Histidinol-phosphate aminotransferase 1; AltName: Full=Imidazole acetol-phosphate transaminase 1 [Bordetella parapertussis 12822]	73%	GO:0006536;GO:0009094;GO:0006571;GO:0080130;GO:0000105;GO:0004400;GO:0000162;GO:0030170	543728.Vapar_1479	histidinol-phosphate aminotransferase	82.67%	COG0079	_	_	K00817	hisC
orf02985_1	317	gi|654806183|ref|WP_028259753.1|	phosphatidate cytidylyltransferase [Variovorax sp. JGI 0001016-M12]	92%	gi|3123152|sp|P76091.1|YNBB_ECOLI	RecName: Full=Uncharacterized protein YnbB [Escherichia coli K-12]	63%	GO:0016020;GO:0008152;GO:0016779	543728.Vapar_4663	phosphatidate cytidylyltransferase	91.96%	COG4589	_	_	K00981	E2.7.7.41, CDS1, CDS2, cdsA
orf03715_1	430	gi|543576878|ref|WP_021025355.1|	hypothetical protein [Comamonas sp. B-9]	63%	_	_	_	_	_	_	_	_	_	_	None	_
orf03585_1	690	gi|501316955|ref|WP_012348590.1|	PAS/PAC sensor hybrid histidine kinase [Leptothrix cholodnii]	70%	gi|221272073|sp|Q48IV1.2|LOVHK_PSE14	RecName: Full=Blue-light-activated protein; Includes: RecName: Full=Blue-light-activated histidine kinase; Includes: RecName: Full=Response regulator [Pseudomonas	53%	_	_	_	_	_	_	_	None	_
orf02938_1	268	gi|648549180|ref|WP_026240931.1|	exosortase [Thiobacillus thioparus]	65%	_	_	_	_	_	_	_	_	_	_	None	_
orf03023_1	674	gi|627789223|gb|AHY58439.1|	ABC transporter ATP-binding protein [Stenotrophomonas rhizophila]	74%	gi|1169169|sp|P45082.1|CYDD_HAEIN	RecName: Full=ATP-binding/permease protein CydD [Haemophilus influenzae Rd KW20]	55%	GO:0016020;GO:0044763;GO:0008152;GO:0000166;GO:0016887;GO:0044765	509169.xccb100_1949	lipooligosaccharide ABC exporter	79.72%	COG4988	_	_	K16013	cydD
orf03581_1	925	gi|655156871|ref|WP_028603538.1|	preprotein translocase subunit SecA [Ottowia thiooxydans]	86%	gi|171769448|sp|A1W465.1|SECA_ACISJ	RecName: Full=Protein translocase subunit SecA [Acidovorax sp. JS42]	85%	GO:0006605;GO:0065002;GO:0046872;GO:0005524;GO:0017038;GO:0005886;GO:0005737	232721.Ajs_0796	preprotein translocase subunit SecA; Part of the Sec protein translocase complex. Interacts [...]	85.82%	COG0653	_	_	K03070	secA
orf00961_1	364	gi|500152927|ref|WP_011828930.1|	hypothetical protein [Methylibium petroleiphilum]	54%	_	_	_	_	_	_	_	_	_	_	None	_
orf03557_1	77	gi|493341650|ref|WP_006298522.1|	hypothetical protein [Hylemonella gracilis]	56%	_	_	_	_	_	_	_	_	_	_	None	_
orf01136_1	98	gi|519071043|ref|WP_020226918.1|	NADH-quinone oxidoreductase subunit K [Acidovorax sp. MR-S7]	97%	gi|281312177|sp|A1TLM6.1|NUOK_ACIAC	RecName: Full=NADH-quinone oxidoreductase subunit K; AltName: Full=NADH dehydrogenase I subunit K; AltName: Full=NDH-1 subunit K [Acidovorax citrulli AAC00-1]	97%	_	232721.Ajs_0967	NADH-ubiquinone oxidoreductase, chain 4L	95.92%	COG0713	_	_	K00340	nuoK
orf03409_1	121	gi|551361888|ref|WP_022981235.1|	endo-1,4-D-glucanase [Ideonella sp. B508-1]	85%	gi|109827177|sp|Q2SWZ7.1|EFTS_BURTA	RecName: Full=Elongation factor Ts; Short=EF-Ts [Burkholderia thailandensis E264]	97%	_	_	_	_	_	_	_	K02357	tsf, TSFM
orf01237_1	391	gi|495107900|ref|WP_007832722.1|	acetyl-CoA acetyltransferase [Variovorax sp. CF313]	92%	gi|81669039|sp|O32177.1|FADA_BACSU	RecName: Full=3-ketoacyl-CoA thiolase; AltName: Full=Acetyl-CoA acyltransferase; AltName: Full=Beta-ketothiolase [Bacillus subtilis subsp. subtilis str. 168]	59%	GO:0008152;GO:0016747	543728.Vapar_2923	acetyl-CoA acetyltransferase	91.30%	COG0183	_	_	K00626	E2.3.1.9, atoB
orf00279_1	531	gi|499800961|ref|WP_011481695.1|	arabinose ABC transporter permease [Polaromonas sp. JS666]	76%	_	_	_	_	296591.Bpro_0736	protein of unknown function DUF894, DitE	76.05%	COG0477	_	_	None	_
orf00544_1	156	gi|260222688|emb|CBA32497.1|	ATP synthase subunit b [Curvibacter putative symbiont of Hydra magnipapillata]	95%	gi|226694423|sp|A1W2T3.1|ATPF_ACISJ	RecName: Full=ATP synthase subunit b; AltName: Full=ATP synthase F(0) sector subunit b; AltName: Full=ATPase subunit I; AltName: Full=F-type ATPase subunit b; Shor	95%	GO:0042777;GO:0045263;GO:0016021;GO:0005886;GO:0046933	232721.Ajs_0304	F0F1 ATP synthase subunit B; F(1)F(0) ATP synthase produces ATP from ADP in the presence of [...]	94.87%	COG0711	_	_	K02109	ATPF0B, atpF
orf00950_1	219	gi|655155871|ref|WP_028602545.1|	LuxR family transcriptional regulator [Ottowia thiooxydans]	72%	_	_	_	_	_	_	_	_	_	_	None	_
orf02931_1	235	gi|655159530|ref|WP_028606130.1|	thymidylate kinase [Ottowia thiooxydans]	78%	gi|171769451|sp|A1W6N2.1|KTHY_ACISJ	RecName: Full=Thymidylate kinase; AltName: Full=dTMP kinase [Acidovorax sp. JS42]	73%	GO:0016310;GO:0009221;GO:0016301;GO:0000166	232721.Ajs_1717	thymidylate kinase; Phosphorylation of dTMP to form dTDP in both de novo and salvage pathway [...]	77.44%	COG0125	_	_	K00943	E2.7.4.9, tmk
orf02658_1	269	gi|518405492|ref|WP_019575699.1|	MULTISPECIES: branched-chain amino acid ABC transporter ATP-binding protein [Curvibacter]	85%	gi|115124|sp|P21629.1|BRAF_PSEAE	RecName: Full=High-affinity branched-chain amino acid transport ATP-binding protein BraF [Pseudomonas aeruginosa PAO1]	66%	GO:0005524;GO:0006200;GO:0015749;GO:0015407	338969.Rfer_1001	ABC transporter related	86.00%	COG0411	_	_	K01995	livG
orf02428_1	231	gi|504827933|ref|WP_015015035.1|	protein tolQ [Acidovorax sp. protein TolQ [Acidovorax sp. KKS102]	89%	gi|1729993|sp|P50598.1|TOLQ_PSEAE	RecName: Full=Protein TolQ [Pseudomonas aeruginosa PAO1]	68%	GO:0008565;GO:0016021;GO:0015031	232721.Ajs_2771	MotA/TolQ/ExbB proton channel	90.78%	COG0811	_	_	K03562	tolQ
orf02209_1	135	gi|655156665|ref|WP_028603334.1|	ATP-binding protein [Ottowia thiooxydans]	80%	_	_	_	_	543728.Vapar_2753	Secreted repeat of unknown function	80.39%	COG4315	_	_	None	_
orf00393_1	310	gi|490720396|ref|WP_004582958.1|	pirin [Marinobacter nanhaiticus]	62%	gi|14195530|sp|Q9I4D3.1|Y1205_PSEAE	RecName: Full=Putative quercetin 2,3-dioxygenase PA1205; Short=Putative quercetinase; AltName: Full=Pirin-like protein PA1205 [Pseudomonas aeruginosa PAO1]	67%	_	_	_	_	_	_	_	K06911	K06911
orf00797_1	304	gi|543579143|ref|WP_021027531.1|	cysteine synthase [Comamonas sp. B-9]	94%	gi|2493891|sp|Q59447.1|CYSK_FLAS3	RecName: Full=Cysteine synthase; Short=CSase; AltName: Full=O-acetylserine (thiol)-lyase; Short=OAS-TL; AltName: Full=O-acetylserine sulfhydrylase [Flavobacterium sp	82%	_	688245.CtCNB1_4153	cysteine synthase A	94.59%	COG0031	_	_	K01738	cysK
orf01697_1	542	gi|496179270|ref|WP_008903777.1|	glycosyltransferase [Acidovorax sp. NO-1]	60%	_	_	_	_	_	_	_	_	_	_	None	_
orf00464_1	254	gi|518485371|ref|WP_019655578.1|	dihydrodipicolinate reductase [Variovorax paradoxus]	89%	gi|90101256|sp|Q46XD7.1|DAPB_CUPPJ	RecName: Full=4-hydroxy-tetrahydrodipicolinate reductase; Short=HTPA reductase [Ralstonia eutropha JMP134]	81%	GO:0019877;GO:0016726;GO:0051287;GO:0055114;GO:0005737;GO:0070402;GO:0009089;GO:0008839	296591.Bpro_4608	dihydrodipicolinate reductase	87.35%	COG0289	_	_	K00215	dapB
orf00608_1	193	gi|648628970|ref|WP_026320721.1|	anthranilate synthase component II [Brachymonas chironomi]	89%	gi|12230949|sp|P20576.2|TRPG_PSEAE	RecName: Full=Anthranilate synthase component 2; Short=AS; Short=ASII; AltName: Full=Anthranilate synthase, GATase component; AltName: Full=Anthranilate synthase, g	77%	GO:0009094;GO:0006571;GO:0005950;GO:0000162;GO:0004049	688245.CtCNB1_4466	glutamine amidotransferase of anthranilate	88.30%	COG0512	KOG0026	_	K01658	trpG
orf02706_1	215	gi|503567064|ref|WP_013801140.1|	membrane protein [Delftia sp. PepSY-associated TM helix domain-containing protein [Delftia sp. AEF88590	79%	_	_	_	_	398578.Daci_5057	PepSY-associated TM helix domain-containing protein	80.88%	COG3295	_	_	K09939	K09939
orf03924_1	208	_	_	_	_	_	_	_	_	_	_	_	_	_	None	_
orf00067_1	310	gi|652657222|ref|WP_027017010.1|	N-acetyl-gamma-glutamyl-phosphate reductase [Comamonas composti]	90%	gi|28376889|sp|P59314.1|ARGC_BRUSU	RecName: Full=N-acetyl-gamma-glutamyl-phosphate reductase; Short=AGPR; AltName: Full=N-acetyl-glutamate semialdehyde dehydrogenase; Short=NAGSA dehydrogenase [Bruce	63%	GO:0000051;GO:0003942;GO:0006526;GO:0051287;GO:0055114;GO:0005737	688245.CtCNB1_4776	N-acetyl-gamma-glutamyl-phosphate reductase	88.31%	COG0002	_	_	K00145	argC
orf03193_1	278	gi|500124859|ref|WP_011800864.1|	tRNA (guanine-N1)-methyltransferase [Polaromonas naphthalenivorans]	84%	gi|118575149|sp|Q12CW4.1|TRMD_POLSJ	RecName: Full=tRNA (guanine-N(1)-)-methyltransferase; AltName: Full=M1G-methyltransferase; AltName: Full=tRNA [GM37]	80%	GO:0030488;GO:0052906;GO:0005737	365044.Pnap_1463	tRNA (guanine-N1)-methyltransferase; Specifically methylates guanosine-37 in various tRNAs ( [...]	85.60%	COG0336	_	_	K00554	trmD
orf03868_1	153	gi|500179146|ref|WP_011853571.1|	peptidase [Burkholderia peptidase [Burkholderia pseudomallei 668]	71%	_	_	_	GO:0003677	_	_	_	_	_	_	None	_
orf01094_1	448	gi|496178917|ref|WP_008903424.1|	diaminopimelate decarboxylase [Acidovorax sp. NO-1]	89%	gi|118303|sp|P00861.1|DCDA_ECOLI	RecName: Full=Diaminopimelate decarboxylase; Short=DAP decarboxylase; Short=DAPDC [Escherichia coli K-12]	77%	GO:0008836;GO:0009089;GO:0030170	688245.CtCNB1_3883	diaminopimelate decarboxylase	86.87%	COG0019	_	_	K01586	lysA
orf01779_1	306	gi|516272058|ref|WP_017676021.1|	MULTISPECIES: sulfurtransferase sulfurtransferase [Pseudomonas mendocina EGD-AQ5]	86%	gi|302595864|sp|A0R4C9.1|THTR_MYCS2	RecName: Full=Putative thiosulfate sulfurtransferase; AltName: Full=Rhodanese-like protein [Mycobacterium smegmatis str. MC2 155]	67%	GO:0008152;GO:0004792	399739.Pmen_4335	rhodanese domain-containing protein	86.35%	COG2897	_	_	K01011	TST, MPST, sseA
orf00106_1	186	gi|651298583|ref|WP_026430305.1|	protein tyrosine phosphatase [Actinomyces georgiae]	57%	gi|1709905|sp|P53433.1|PTPA_STRCO	RecName: Full=Low molecular weight protein-tyrosine-phosphatase; Short=PTPase; AltName: Full=Small, acidic phosphotyrosine protein phosphatase; Short=PY protein phos	49%	_	_	_	_	_	_	_	K01104	E3.1.3.48
orf02092_1	563	gi|653544517|ref|WP_027578633.1|	peptide ABC transporter substrate-binding protein [Bradyrhizobium sp. Ai1a-2]	80%	_	_	_	_	266264.Rmet_4578	extracellular solute-binding protein	77.37%	COG0747	_	_	K02035	ABC.PE.S
orf00665_1	1040	gi|500127259|ref|WP_011803264.1|	acriflavin resistance protein [Polaromonas naphthalenivorans]	86%	gi|17380412|sp|P25197.2|NOLG_RHIME	RecName: Full=Nodulation protein NolG; Flags: Precursor [Sinorhizobium meliloti 1021]	60%	_	365044.Pnap_3902	acriflavin resistance protein	85.91%	COG0841	_	_	None	_
orf03513_1	58	gi|517545989|ref|WP_018716197.1|	isoleucyl-tRNA synthetase [Brachymonas chironomi]	93%	gi|84029562|sp|Q46XM7.2|SYI_CUPPJ	RecName: Full=Isoleucine--tRNA ligase; AltName: Full=Isoleucyl-tRNA synthetase; Short=IleRS [Ralstonia eutropha JMP134]	89%	GO:0005524;GO:0002161;GO:0009097;GO:0005737;GO:0006450;GO:0004822;GO:0009098;GO:0009099;GO:0006428;GO:0008270	_	_	_	_	_	_	K01870	IARS, ileS
orf02253_1	378	gi|655154877|ref|WP_028601554.1|	dihydroorotate dehydrogenase [Ottowia thiooxydans]	74%	gi|82187125|sp|Q6PEH9.1|S39AA_DANRE	RecName: Full=Zinc transporter ZIP10; AltName: Full=Solute carrier family 39 member 10; AltName: Full=Zrt- and Irt-like protein 10; Short=ZIP-10; Flags: Precursor	49%	GO:0044765	397945.Aave_1944	zinc/iron permease	80.56%	COG0428	_	_	K16267	zipB
orf04249_1	305	gi|500120538|ref|WP_011796543.1|	phosphoesterase PA-phosphatase [Acidovorax citrulli]	51%	_	_	_	_	_	_	_	_	_	_	None	_
orf03221_1	109	_	_	_	_	_	_	_	_	_	_	_	_	_	None	_
orf02694_1	276	gi|652645878|ref|WP_027010351.1|	hypothetical protein [Comamonas sp. B-9]	77%	_	_	_	_	_	_	_	_	_	_	None	_
orf03858_1	65	_	_	_	_	_	_	_	_	_	_	_	_	_	None	_
orf03486_1	233	gi|655154358|ref|WP_028601036.1|	tRNA (guanine-N7)-methyltransferase [Ottowia thiooxydans]	79%	gi|152112948|sp|A1W7D2.1|TRMB_ACISJ	RecName: Full=tRNA (guanine-N(7)-)-methyltransferase; AltName: Full=tRNA (guanine(46)-N(7))-methyltransferase; AltName: Full=tRNA(m7G46)-methyltransferase [Acidovo	75%	_	232721.Ajs_1981	tRNA (guanine-N(7)-)-methyltransferase; Catalyzes the formation of N(7)-methylguanine at pos [...]	77.93%	COG0220	_	_	K03439	trmB, METTL1
orf00892_1	394	gi|657601262|ref|WP_029412634.1|	benzoate transporter [Acidovorax avenae]	95%	gi|543886|sp|P07775.1|BENE_ACIAD	RecName: Full=Benzoate membrane transport protein [Acinetobacter sp. ADP1]	64%	GO:0042925;GO:0016021;GO:0042919	375286.mma_2006	benzoate transport protein	95.72%	COG3135	_	_	K05782	benE
orf00319_1	225	gi|577766987|gb|EUJ28040.1|	hypothetical protein MFLO_12796 [Listeria floridensis FSL S10-1187]	63%	_	_	_	_	_	_	_	_	_	_	None	_
orf03772_1	249	gi|503304657|ref|WP_013539318.1|	arginine ABC transporter ATP-binding protein [Variovorax paradoxus]	96%	gi|77416907|sp|P0AAG4.1|GLTL_ECO57	RecName: Full=Glutamate/aspartate transport ATP-binding protein GltL [Escherichia coli O157:H7]	83%	_	543728.Vapar_0831	ABC transporter related	96.33%	COG1126	_	_	K10004	gltL, aatP
orf04121_1	412	gi|503668181|ref|WP_013902257.1|	MFS transporter [Ramlibacter transporter [Ramlibacter tataouinensis TTB310]	71%	_	_	_	_	_	_	_	_	_	_	None	_
orf01641_1	71	_	_	_	_	_	_	_	_	_	_	_	_	_	None	_
orf04029_1	287	gi|653281117|ref|WP_027476548.1|	2-hydroxyhepta-2,4-diene-1,7-dioate isomerase [Curvibacter gracilis]	85%	gi|123567218|sp|Q39BA7.1|UGL_BURS3	RecName: Full=Ureidoglycolate lyase; Short=UGL; AltName: Full=Ureidoglycolase; AltName: Full=Ureidoglycolatase; AltName: Full=Ureidoglycolate hydrolase [Burkholderi	75%	GO:0008152;GO:0003824	543728.Vapar_0790	5-carboxymethyl-2-hydroxymuconate Delta-isomerase	83.45%	COG0179	_	_	None	_
orf02676_1	374	gi|500126463|ref|WP_011802468.1|	histidine kinase [Polaromonas histidine kinase [Polaromonas naphthalenivorans CJ2]	70%	gi|76363563|sp|P0AA93.1|YPDA_ECOLI	RecName: Full=Sensor histidine kinase YpdA [Escherichia coli K-12]	56%	GO:0016310;GO:0007165;GO:0016301	365044.Pnap_3097	histidine kinase internal region	80.56%	COG2972	_	_	K08082	algZ
orf03433_1	256	_	_	_	_	_	_	_	_	_	_	_	_	_	None	_
orf02772_1	986	gi|489845638|ref|WP_003749331.1|	valyl-tRNA synthase [Neisseria valyl-tRNA synthetase [Neisseria mucosa C102]	72%	gi|81655316|sp|Q7NUM8.1|SYV_CHRVO	RecName: Full=Valine--tRNA ligase; AltName: Full=Valyl-tRNA synthetase; Short=ValRS [Chromobacterium violaceum ATCC 12472]	71%	_	535289.Dtpsy_2382	valyl-tRNA synthetase; Catalyzes the attachment of valine to tRNA(Val). As ValRS can inadver [...]	86.55%	COG0525	_	_	K01873	VARS, valS
orf00688_1	181	gi|493340049|ref|WP_006296958.1|	peptide deformylase [Hylemonella gracilis]	84%	gi|23396561|sp|Q8XZJ6.1|DEF2_RALSO	RecName: Full=Peptide deformylase 2; Short=PDF 2; AltName: Full=Polypeptide deformylase 2 [Ralstonia solanacearum GMI1000]	81%	GO:0006807;GO:0042586;GO:0005506;GO:0006412	232721.Ajs_2295	peptide deformylase	81.87%	COG0242	_	_	K01462	PDF, def
orf00727_1	133	gi|495114285|ref|WP_007839104.1|	hypothetical protein [Variovorax sp. CF313]	68%	_	_	_	_	_	_	_	_	_	_	None	_
orf00507_1	473	gi|500126864|ref|WP_011802869.1|	aminopeptidase [Polaromonas putative zinc protease [Polaromonas naphthalenivorans CJ2]	70%	_	_	_	_	_	_	_	_	_	_	None	_
orf00994_1	53	_	_	_	_	_	_	_	_	_	_	_	_	_	None	_
orf00207_1	147	gi|655156986|ref|WP_028603652.1|	hypothetical protein [Ottowia thiooxydans]	73%	_	_	_	_	_	_	_	_	_	_	None	_
orf04135_1	415	gi|652654701|ref|WP_027015719.1|	queuine tRNA-ribosyltransferase [Comamonas composti]	95%	gi|166987568|sp|A1WCK2.1|TGT_ACISJ	RecName: Full=Queuine tRNA-ribosyltransferase; AltName: Full=Guanine insertion enzyme; AltName: Full=tRNA-guanine transglycosylase [Acidovorax sp. JS42]	95%	GO:0008616;GO:0046872;GO:0008479	232721.Ajs_3870	queuine tRNA-ribosyltransferase; Exchanges the guanine residue with 7-aminomethyl-7- deazagu [...]	97.04%	COG0343	_	_	K00773	tgt, QTRT1
orf03015_1	101	gi|655159164|ref|WP_028605768.1|	voltage-gated potassium channel protein SHAB [Ottowia thiooxydans]	84%	_	_	_	_	688245.CtCNB1_2225	Voltage-gated potassium channel protein SHAB	76.74%	_	_	NOG291290	None	_
orf00819_1	224	gi|495131738|ref|WP_007856549.1|	Fe(II)-dependent oxygenase [Acidovorax sp. CF316]	76%	gi|205830989|sp|A2SM89.2|Y3725_METPP	RecName: Full=PKHD-type hydroxylase Mpe_A3725 [Methylibium petroleiphilum PM1]	73%	GO:0016705;GO:0046872;GO:0051213	555778.Hneap_0577	2OG-Fe(II) oxygenase	75.00%	COG3128	_	_	K07336	K07336
orf01473_1	208	gi|630942219|gb|KCZ88527.1|	3-methyladenine DNA glycosylase [Hyphomonas jannaschiana VP2]	80%	gi|112785|sp|P05100.1|3MG1_ECOLI	RecName: Full=DNA-3-methyladenine glycosylase 1; AltName: Full=3-methyladenine-DNA glycosylase I, constitutive; Short=TAG I; AltName: Full=DNA-3-methyladenine glycosi	58%	GO:0008725;GO:0006284	246200.SPO1900	DNA-3-methyladenine glycosylase I	75.50%	COG2818	_	_	K01246	tag
orf00148_1	177	gi|496180141|ref|WP_008904648.1|	hypothetical protein [Acidovorax sp. NO-1]	79%	_	_	_	GO:0016787;GO:0008152	232721.Ajs_0030	hypothetical protein	78.49%	COG3545	_	_	K07002	K07002
orf00940_1	331	gi|503774307|ref|WP_014008377.1|	ABC transporter permease [Collimonas fungivorans]	86%	_	_	_	GO:0006810;GO:0016021;GO:0005886;GO:0005215	164546.RALTA_A3113	putative Branched-chain amino acid transport system permease, membrane component	86.30%	COG4177	_	_	K01998	livM
orf03231_1	246	gi|502272126|ref|WP_012748317.1|	aromatic ring-cleaving dioxygenase [Variovorax paradoxus]	76%	gi|75275898|sp|Q70FG7.1|DODA_BETVU	RecName: Full=4,5-DOPA dioxygenase extradiol	65%	GO:0008152;GO:0046914;GO:0016491	543728.Vapar_3219	Extradiol ring-cleavage dioxygenase class III protein subunit B	75.41%	COG3384	_	_	None	_
orf02896_1	45	_	_	_	_	_	_	_	_	_	_	_	_	_	None	_
orf01418_1	103	_	_	_	_	_	_	_	_	_	_	_	_	_	None	_
orf01024_1	63	_	_	_	_	_	_	_	_	_	_	_	_	_	None	_
orf00927_1	309	gi|625321008|gb|KCB35722.1|	transcriptional regulator, IclR family, C-terminal domain protein [Bordetella hinzii 8-296-03]	92%	_	_	_	GO:0003677;GO:0006355	_	_	_	_	_	_	None	_
orf01374_1	288	gi|500125585|ref|WP_011801590.1|	phosphate transporter permease subunit PtsA [Polaromonas naphthalenivorans]	87%	gi|131443|sp|P07654.1|PSTA_ECOLI	RecName: Full=Phosphate transport system permease protein PstA [Escherichia coli K-12]	82%	GO:0005315;GO:0005887;GO:0035435	365044.Pnap_2204	phosphate transporter permease subunit PtsA; Part of a binding-protein-dependent transport s [...]	89.34%	COG0581	_	_	K02038	pstA
orf03286_1	394	gi|543578060|ref|WP_021026506.1|	major facilitator transporter [Comamonas sp. B-9]	91%	gi|33112633|sp|P28246.4|BCR_ECOLI	RecName: Full=Bicyclomycin resistance protein; AltName: Full=Sulfonamide resistance protein [Escherichia coli K-12]	51%	GO:0055085;GO:0016021;GO:0005215	398578.Daci_3365	Bcr/CflA subfamily drug resistance transporter	87.56%	COG0477	_	_	K07552	bcr
orf04079_1	120	_	_	_	_	_	_	_	_	_	_	_	_	_	None	_
orf03570_1	424	gi|519074997|ref|WP_020230872.1|	UDP-N-acetylmuramate:L-alanyl-gamma-D-glutamyl-meso-diaminopimelate ligase [Acidovorax sp. MR-S7]	81%	gi|3219995|sp|P37773.3|MPL_ECOLI	RecName: Full=UDP-N-acetylmuramate:L-alanyl-gamma-D-glutamyl-meso-diaminopimelate ligase; AltName: Full=Murein peptide ligase [Escherichia coli K-12]	64%	GO:0006541;GO:0009252;GO:0005524;GO:0008763;GO:0071555	232721.Ajs_3642	UDP-N-acetylmuramate	79.13%	COG0773	_	_	K02558	mpl
orf02499_1	327	gi|601449483|gb|EYS96340.1|	hypothetical protein CF68_20655 [Cupriavidus sp. SK-4]	77%	gi|141456|sp|P27103.1|YTCB_PSESQ	RecName: Full=UPF0065 protein in tcbD-tcbE intergenic region; Flags: Precursor [Pseudomonas sp. P51]	51%	_	381666.H16_A3193	extra-cytoplasmic solute receptor	76.45%	COG3181	_	_	None	_
orf00167_1	315	gi|655156229|ref|WP_028602901.1|	phosphoribosylaminoimidazole-succinocarboxamide synthase [Ottowia thiooxydans]	87%	gi|189038225|sp|A1VU36.1|PUR7_POLNA	RecName: Full=Phosphoribosylaminoimidazole-succinocarboxamide synthase; AltName: Full=SAICAR synthetase [Polaromonas naphthalenivorans CJ2]	87%	GO:0005524;GO:0004639;GO:0006144;GO:0006189	365044.Pnap_3868	phosphoribosylaminoimidazole-succinocarboxamide synthase	86.96%	COG0152	_	_	K01923	purC
orf00445_1	345	gi|661436276|gb|KEP70004.1|	hypothetical protein DL1_21140, partial [Thioclava dalianensis]	51%	_	_	_	_	_	_	_	_	_	_	None	_
orf00923_1	390	gi|625322434|gb|KCB37148.1|	putative (S)-mandelate dehydrogenase [Bordetella hinzii 8-296-03]	88%	gi|126919|sp|P20932.1|MDLB_PSEPU	RecName: Full=(S)-mandelate dehydrogenase; AltName: Full=L(+)-mandelate dehydrogenase; Short=MDH [Pseudomonas putida]	64%	GO:0010181;GO:0055114;GO:0016491	_	_	_	_	_	_	K00101	E1.1.2.3, lldD
orf02312_1	291	gi|635595390|dbj|BAO80547.1|	dihydropteroate synthase and related enzymes [Comamonadaceae bacterium A1]	75%	gi|12644450|sp|Q51161.2|DHPS_NEIMB	RecName: Full=Dihydropteroate synthase; Short=DHPS; AltName: Full=Dihydropteroate pyrophosphorylase [Neisseria meningitidis MC58]	62%	GO:0044237	_	_	_	_	_	_	K00796	folP
orf02303_1	387	gi|655156645|ref|WP_028603314.1|	3-oxoacyl-ACP synthase [Ottowia thiooxydans]	76%	gi|14548047|sp|Q9KQH9.3|FABF_VIBCH	RecName: Full=3-oxoacyl-[acyl-carrier-protein]	60%	GO:0003824	_	_	_	_	_	_	K00647	fabB
orf00465_1	213	gi|655159443|ref|WP_028606045.1|	flagellar motor protein MotA [Ottowia thiooxydans]	81%	gi|190359307|sp|B0RLE6.1|EXBB_XANCB	RecName: Full=Biopolymer transport protein ExbB [Xanthomonas campestris pv. campestris str. B100]	67%	GO:0008565;GO:0016021;GO:0015031	232721.Ajs_3921	MotA/TolQ/ExbB proton channel	89.29%	COG0811	_	_	K03561	exbB
orf00430_1	335	gi|490702815|ref|WP_004566231.1|	putative exported protein [Bordetella bronchiseptica]	78%	gi|37154735|sp|Q45389.2|BUGT_BORPE	RecName: Full=Protein BugT; Flags: Precursor [Bordetella pertussis Tohama I]	63%	_	257310.BB0768	hypothetical protein	81.40%	COG3181	_	NOG139556	None	_
orf00855_1	287	gi|639199171|ref|WP_024537610.1|	hypothetical protein [Comamonas badia]	96%	_	_	_	_	535289.Dtpsy_2170	Gp37Gp68 family protein	96.44%	COG4422	_	_	None	_
orf03272_1	460	gi|518255881|ref|WP_019426089.1|	2-methylcitrate dehydratase [Limnohabitans sp. Rim28]	85%	_	_	_	GO:0019543;GO:0047547	365044.Pnap_2140	MmgE/PrpD family protein	82.59%	COG2079	_	_	None	_
orf00711_1	372	gi|657657389|ref|WP_029461339.1|	phospho-2-dehydro-3-deoxyheptonate aldolase [Comamonadaceae bacterium H1]	89%	gi|81170698|sp|P0AB92.1|AROG_ECO57	RecName: Full=Phospho-2-dehydro-3-deoxyheptonate aldolase, Phe-sensitive; AltName: Full=3-deoxy-D-arabino-heptulosonate 7-phosphate synthase; AltName: Full=DAHP syn	75%	GO:0009094;GO:0006571;GO:0003849;GO:0000162	232721.Ajs_3644	phospho-2-dehydro-3-deoxyheptonate aldolase	90.45%	COG0722	_	_	K01626	E2.5.1.54, aroF, aroG, aroH
orf02188_1	251	gi|503359941|ref|WP_013594602.1|	arginyl-tRNA-protein transferase [Acidovorax avenae]	84%	gi|166221046|sp|A1TRT1.1|ATE_ACIAC	RecName: Full=Putative arginyl-tRNA--protein transferase; Short=Arginyltransferase; Short=R-transferase [Acidovorax citrulli AAC00-1]	84%	GO:0016598;GO:0005737;GO:0004057	397945.Aave_3105	arginyl-tRNA-protein transferase; May conjugate Arg from its aminoacyl-tRNA to the N- termin [...]	85.60%	COG2935	_	_	K00685	ATE1, ate1
orf01684_1	45	_	_	_	_	_	_	_	_	_	_	_	_	_	None	_
orf02222_1	341	gi|518403077|ref|WP_019573284.1|	hypothetical protein [Curvibacter lanceolatus]	51%	_	_	_	_	_	_	_	_	_	_	K02051	ABC.SN.S
orf00643_1	659	gi|490660751|ref|WP_004525741.1|	cadmium-exporting ATPase [Burkholderia pseudomallei]	64%	gi|298286790|sp|P30336.2|CADA_BACPE	RecName: Full=Probable cadmium-transporting ATPase; AltName: Full=Cadmium efflux ATPase [Bacillus pseudofirmus OF4]	69%	_	_	_	_	_	_	_	K01534	zntA
orf02341_1	96	gi|493339748|ref|WP_006296665.1|	pterin-4-alpha-carbinolamine dehydratase [Hylemonella gracilis]	74%	gi|226699873|sp|B3Q9E4.1|PHS_RHOPT	RecName: Full=Putative pterin-4-alpha-carbinolamine dehydratase; Short=PHS; AltName: Full=4-alpha-hydroxy-tetrahydropterin dehydratase; AltName: Full=Pterin carbino	67%	GO:0016829	_	_	_	_	_	_	K01724	E4.2.1.96, PCBD, phhB
orf03830_1	110	gi|503569474|ref|WP_013803550.1|	hypothetical protein [Delftia sp. Cs1-4]	82%	_	_	_	_	_	_	_	_	_	_	None	_
orf04195_1	50	_	_	_	_	_	_	_	_	_	_	_	_	_	None	_
orf00261_1	148	gi|503286165|ref|WP_013520826.1|	thioesterase [Alicycliphilus hypothetical protein Alide_4080 [Alicycliphilus denitrificans BC]	81%	_	_	_	_	232721.Ajs_0349	hypothetical protein	81.45%	COG0824	_	_	None	_
orf02224_1	264	gi|504826505|ref|WP_015013607.1|	hydroxyacylglutathione hydrolase [Acidovorax sp. KKS102]	80%	gi|160395577|sp|Q21YF8.2|GLO2_ALBFT	RecName: Full=Hydroxyacylglutathione hydrolase; AltName: Full=Glyoxalase II; Short=Glx II [Rhodoferax ferrireducens T118]	75%	GO:0042318;GO:0017001;GO:0006090;GO:0004416;GO:0008270;GO:0008800;GO:0006750	543728.Vapar_2338	hydroxyacylglutathione hydrolase	79.92%	COG0491	_	_	K01069	E3.1.2.6, gloB
orf03270_1	329	gi|653286261|ref|WP_027478747.1|	hypothetical protein [Curvibacter gracilis]	86%	gi|3915572|sp|P70791.1|YTUY_AGRVI	RecName: Full=UPF0065 protein in the TAR-I ttuE-ttuC' intergenic region; AltName: Full=ORFY; Flags: Precursor	67%	GO:0030288	365044.Pnap_2138	hypothetical protein	87.33%	COG3181	_	_	None	_
orf00006_1	280	gi|501485630|ref|WP_012494125.1|	2 4-dienoyl-CoA reductase [Rhodopseudomonas palustris]	77%	gi|3831418|sp|Q93761.1|YXEK_CAEEL	RecName: Full=Uncharacterized oxidoreductase F53C11.3 [Caenorhabditis elegans]	59%	GO:0008152	395960.Rpal_0403	short-chain dehydrogenase/reductase SDR	77.70%	COG1028	_	_	None	_
orf00157_1	236	gi|503282622|ref|WP_013517283.1|	orotate phosphoribosyltransferase [Alicycliphilus denitrificans]	87%	gi|167012523|sp|A1VIL5.1|PYRE_POLNA	RecName: Full=Orotate phosphoribosyltransferase; Short=OPRT; Short=OPRTase [Polaromonas naphthalenivorans CJ2]	89%	GO:0000287;GO:0044205;GO:0006206;GO:0004588	535289.Dtpsy_0228	orotate phosphoribosyltransferase; Catalyzes the transfer of a ribosyl phosphate group from [...]	86.88%	COG0461	KOG1377	_	K00762	pyrE
orf03603_1	156	gi|6729912|pdb|1BUQ|A	Chain A, Solution Structure Of Delta-5-3-Ketosteroid Isomerase Complexed With The Steroid B Chain B, Solution Structure Of D	67%	gi|134390|sp|P00947.2|SDIS_COMTE	RecName: Full=Steroid Delta-isomerase; AltName: Full=Delta(5)-3-ketosteroid isomerase	67%	GO:0008152	_	_	_	_	_	_	K01822	E5.3.3.1
orf02933_1	348	gi|655958991|ref|WP_029001764.1|	aminodeoxychorismate lyase [Azohydromonas australica]	76%	gi|1175641|sp|P44720.1|Y457_HAEIN	RecName: Full=UPF0755 protein HI_0457 [Haemophilus influenzae Rd KW20]	67%	_	535289.Dtpsy_1988	aminodeoxychorismate lyase	76.85%	COG1559	_	_	K07082	K07082
orf02446_1	298	gi|652807012|ref|WP_027101969.1|	serine/threonine protein phosphatase [Comamonadaceae bacterium URHA0028]	82%	_	_	_	GO:0016539;GO:0003824	296591.Bpro_1338	protein serine/threonine phosphatases	83.16%	COG0631	_	_	None	_
orf01034_1	596	gi|657330903|gb|KEH12880.1|	acyl-CoA dehydrogenase [Delftia tsuruhatensis]	76%	gi|12644215|sp|P33224.3|AIDB_ECOLI	RecName: Full=Putative acyl-CoA dehydrogenase AidB [Escherichia coli K-12]	61%	GO:0016627;GO:0008152	398578.Daci_0120	acyl-CoA dehydrogenase domain-containing protein	76.47%	COG1960	_	_	K09456	aidB
orf04296_1	160	gi|655157945|ref|WP_028604592.1|	peptidase M23B [Ottowia thiooxydans]	82%	gi|83287977|sp|P0ADE7.2|YGAU_ECOL6	RecName: Full=Uncharacterized protein YgaU [Escherichia coli CFT073]	75%	_	232721.Ajs_0533	peptidoglycan-binding LysM	80.00%	COG1652	_	_	None	_
orf03740_1	43	_	_	_	_	_	_	_	_	_	_	_	_	_	None	_
orf03549_1	359	gi|639198440|ref|WP_024536880.1|	GTPase CgtA [Comamonas badia]	93%	gi|261266651|sp|A1W4B0.2|OBG_ACISJ	RecName: Full=GTPase Obg; AltName: Full=GTP-binding protein Obg [Acidovorax sp. JS42]	93%	_	232721.Ajs_0843	GTPase ObgE; An essential GTPase which binds GTP, GDP and possibly (p)ppGpp with moderate af [...]	95.50%	COG0536	_	_	K03979	obg
orf00005_1	162	gi|503304061|ref|WP_013538722.1|	glycerate kinase [Variovorax hypothetical protein Varpa_0254 [Variovorax paradoxus EPS]	71%	_	_	_	_	_	_	_	_	_	_	None	_
orf00526_1	217	gi|498144552|ref|WP_010458708.1|	hypothetical protein [Acidovorax radicis]	59%	_	_	_	_	_	_	_	_	_	_	None	_
orf03681_1	224	gi|497206247|ref|WP_009520509.1|	phosphoglycerate kinase [Hydrogenophaga sp. PBC]	69%	_	_	_	_	_	_	_	_	_	_	None	_
orf03601_1	383	gi|515974930|ref|WP_017405513.1|	2-alkenal reductase [Chryseobacterium taeanense]	82%	gi|729710|sp|P39099.1|DEGQ_ECOLI	RecName: Full=Periplasmic pH-dependent serine endoprotease DegQ; AltName: Full=Protease Do; Flags: Precursor [Escherichia coli K-12]	63%	GO:0004252;GO:0006508	398578.Daci_5515	2-alkenal reductase	82.84%	COG0265	_	_	None	_
orf04188_1	204	gi|503267788|ref|WP_013502449.1|	TetR family transcriptional regulator [Rhodopseudomonas palustris]	68%	_	_	_	_	_	_	_	_	_	_	None	_
orf01301_1	317	gi|500120924|ref|WP_011796929.1|	protoheme IX farnesyltransferase [Acidovorax citrulli]	87%	gi|182637466|sp|A1TU04.1|COXX_ACIAC	RecName: Full=Protoheme IX farnesyltransferase; AltName: Full=Heme B farnesyltransferase; AltName: Full=Heme O synthase [Acidovorax citrulli AAC00-1]	87%	GO:0016021;GO:0008495;GO:0005886;GO:0048034	397945.Aave_3899	protoheme IX farnesyltransferase; Converts heme B (protoheme IX) to heme O by substitution o [...]	86.62%	COG0109	_	_	K02301	cyoE
orf02174_1	80	gi|670455173|ref|WP_031403972.1|	hypothetical protein [Thiomonas sp. FB-Cd]	80%	gi|54039964|sp|P67103.1|Y681_NEIMB	RecName: Full=UPF0033 protein NMB0681 [Neisseria meningitidis MC58]	70%	_	266264.Rmet_0811	SirA-like protein	79.73%	COG0425	_	_	K04085	tusA, sirA
orf00316_1	279	gi|501486065|ref|WP_012494560.1|	3-oxoacyl-ACP reductase [Rhodopseudomonas palustris]	85%	gi|6919838|sp|Q9X248.1|FABG_THEMA	RecName: Full=3-oxoacyl-[acyl-carrier-protein]	58%	GO:0005835;GO:0004316;GO:0042967;GO:0006633;GO:0055114	395960.Rpal_0963	short-chain dehydrogenase/reductase SDR	84.08%	COG1028	_	_	K00059	fabG
orf01539_1	276	gi|640712818|ref|WP_025136082.1|	hypothetical protein [Alcaligenes sp. DH1f]	74%	_	_	_	_	_	_	_	_	_	_	None	_
orf00780_1	72	_	_	_	_	_	_	_	_	_	_	_	_	_	None	_
orf01704_1	548	gi|503283050|ref|WP_013517711.1|	molecular chaperone GroEL [Alicycliphilus denitrificans]	98%	gi|166198427|sp|A1TKQ5.1|CH60_ACIAC	RecName: Full=60 kDa chaperonin; AltName: Full=GroEL protein; AltName: Full=Protein Cpn60 [Acidovorax citrulli AAC00-1]	97%	GO:0005524;GO:0051082;GO:0042026;GO:0005737	397945.Aave_0945	chaperonin GroEL; Prevents misfolding and promotes the refolding and proper assembly of unfo [...]	97.91%	COG0459	_	_	K04077	groEL, HSPD1
orf01610_1	55	_	_	_	_	_	_	_	_	_	_	_	_	_	None	_
orf00025_1	445	gi|498146155|ref|WP_010460311.1|	MFS transporter [Acidovorax radicis]	83%	_	_	_	_	397945.Aave_2285	major facilitator superfamily transporter	82.39%	COG0477	_	_	None	_
orf02671_1	525	gi|655156356|ref|WP_028603027.1|	heme biosynthesis protein HemY [Ottowia thiooxydans]	62%	_	_	_	_	_	_	_	_	_	_	K02498	hemY
orf02555_1	85	_	_	_	_	_	_	_	_	_	_	_	_	_	None	_
orf01464_1	195	gi|503666725|ref|WP_013900801.1|	alkylhydroperoxidase [Ramlibacter tataouinensis]	93%	_	_	_	GO:0006979;GO:0006804;GO:0004601;GO:0055114;GO:0051920	535289.Dtpsy_1757	uncharacterized peroxidase-related enzyme	88.89%	COG2128	_	_	None	_
orf04167_1	174	_	_	_	_	_	_	_	_	_	_	_	_	_	None	_
orf04314_1	213	gi|646683098|ref|WP_025569414.1|	lema family protein [Variovorax sp. JGI 0001013-L10]	64%	_	_	_	_	_	_	_	_	_	_	K03744	lemA
orf01019_1	292	gi|646374855|ref|WP_025515088.1|	LysR family transcriptional regulator [Bordetella trematum]	76%	gi|71159365|sp|P0A9F8.1|GCVA_ECO57	RecName: Full=Glycine cleavage system transcriptional activator; AltName: Full=Gcv operon activator [Escherichia coli O157:H7]	53%	_	398578.Daci_5664	LysR family transcriptional regulator	79.53%	COG0583	_	_	None	_
orf01586_1	336	gi|504828551|ref|WP_015015653.1|	hypothetical protein [Acidovorax sp. KKS102]	83%	gi|83288020|sp|P0ADV6.1|YHBW_ECOL6	RecName: Full=Uncharacterized protein YhbW [Escherichia coli CFT073]	68%	GO:0016705;GO:0055114	688245.CtCNB1_0621	luciferase-like protein	82.32%	COG2141	_	_	None	_
orf03648_1	188	gi|658510878|ref|WP_029706409.1|	NADPH-dependent FMN reductase [Rhodoferax saidenbachensis]	75%	gi|50403698|sp|O85762.2|SSUE_PSEPU	RecName: Full=FMN reductase (NADPH); AltName: Full=FMN reductase [Pseudomonas putida]	69%	GO:0044710;GO:0016491	338969.Rfer_1780	NADPH-dependent FMN reductase	76.65%	COG0431	_	_	K00299	ssuE
orf03926_1	699	gi|519070997|ref|WP_020226872.1|	TonB-denpendent receptor [Acidovorax sp. MR-S7]	72%	gi|132510|sp|P11461.1|FATA_VIBA7	RecName: Full=Ferric anguibactin receptor; AltName: Full=OM2; Flags: Precursor [Vibrio anguillarum 775]	62%	GO:0016020;GO:0015891;GO:0005215	_	_	_	_	_	_	K02014	TC.FEV.OM
orf04230_1	658	gi|655158607|ref|WP_028605212.1|	hypothetical protein [Ottowia thiooxydans]	84%	_	_	_	_	_	_	_	_	_	_	None	_
orf03820_1	44	_	_	_	_	_	_	_	_	_	_	_	_	_	None	_
orf03070_1	423	gi|519074339|ref|WP_020230214.1|	peptidase M16 [Acidovorax sp. predicted Zn-dependent peptidases [Acidovorax sp. MR-S7]	86%	gi|122425770|sp|Q1RJ61.1|Y522_RICBR	RecName: Full=Uncharacterized zinc protease RBE_0522 [Rickettsia bellii RML369-C]	57%	GO:0046872;GO:0006508;GO:0004222	398578.Daci_3015	peptidase M16 domain-containing protein	85.07%	COG0612	_	_	None	_
orf00900_1	96	gi|9633589|ref|NP_051003.1|	P42 [Acyrthosiphon pisum bacteriophage APSE-1]	64%	_	_	_	_	_	_	_	_	_	_	None	_
orf03819_1	152	gi|639200373|ref|WP_024538810.1|	hypothetical protein [Comamonas badia]	79%	_	_	_	_	_	_	_	_	_	_	None	_
orf02764_1	297	gi|652807709|ref|WP_027102508.1|	proline dioxygenase [Comamonadaceae bacterium URHA0028]	81%	gi|122195556|sp|Q24JN5.1|P4H5_ARATH	RecName: Full=Prolyl 4-hydroxylase 5; Flags: Precursor [Arabidopsis thaliana]	64%	GO:0016705;GO:0043167	397945.Aave_1171	2OG-Fe(II) oxygenase	85.97%	_	_	NOG78926	K00472	E1.14.11.2
orf01593_1	399	gi|653281296|ref|WP_027476627.1|	muconate cycloisomerase [Curvibacter gracilis]	94%	gi|6014740|sp|O33946.1|CATB1_ACILW	RecName: Full=Muconate cycloisomerase 1-1; AltName: Full=Cis,cis-muconate lactonizing enzyme I 1; Short=MLE 1; AltName: Full=Muconate cycloisomerase I 1 [Acinetobac	81%	GO:0019261;GO:0042203;GO:0018850;GO:0018874;GO:0018849;GO:0009063;GO:0042184;GO:0030145	340100.Bpet1401	chloromuconate cycloisomerase	92.64%	COG4948	_	_	K01856	catB
orf01543_1	280	gi|543579055|ref|WP_021027453.1|	phytoene synthase [Comamonas sp. B-9]	91%	gi|2499978|sp|P55350.1|Y4AC_RHISN	RecName: Full=Putative phytoene synthase [Sinorhizobium fredii NGR234]	49%	GO:0006694;GO:0016767;GO:0016102;GO:0016117	688245.CtCNB1_1246	Squalene/phytoene synthase	89.34%	COG1562	_	_	K02291	crtB
orf01425_1	810	gi|654527925|ref|WP_027996048.1|	phenylalanyl-tRNA synthetase subunit beta [Simplicispira psychrophila]	80%	gi|30316255|sp|Q8XZ24.1|SYFB_RALSO	RecName: Full=Phenylalanine--tRNA ligase beta subunit; AltName: Full=Phenylalanyl-tRNA synthetase beta subunit; Short=PheRS [Ralstonia solanacearum GMI1000]	72%	_	232721.Ajs_2395	phenylalanyl-tRNA synthetase subunit beta	77.31%	COG0072;COG0073	_	_	K01890	FARSB, pheT
orf01012_1	285	gi|503284391|ref|WP_013519052.1|	bifunctional 5,10-methylene-tetrahydrofolate dehydrogenase/ 5,10-methylene-tetrahydrofolate cyclohydrolase [Alicycliphilus YP_00412684	96%	gi|158705706|sp|A1W7S2.1|FOLD_ACISJ	RecName: Full=Bifunctional protein FolD; Includes: RecName: Full=Methylenetetrahydrofolate dehydrogenase; Includes: RecName: Full=Methenyltetrahydrofolate cyclohyd	96%	GO:0004477;GO:0055114;GO:0009396;GO:0004488;GO:0000105;GO:0006164;GO:0035999;GO:0046487;GO:0009086	232721.Ajs_2128	methenyltetrahydrofolate cyclohydrolase; Catalyzes the oxidation of 5,10- methylenetetrahydr [...]	95.65%	COG0190	_	_	K01491	folD
orf04114_1	387	gi|652647629|ref|WP_027011285.1|	acyl-CoA dehydrogenase [Comamonas sp. B-9]	94%	gi|341940170|sp|Q8JZN5.2|ACAD9_MOUSE	RecName: Full=Acyl-CoA dehydrogenase family member 9, mitochondrial; Short=ACAD-9; Flags: Precursor [Mus musculus]	51%	_	397945.Aave_0176	acyl-CoA dehydrogenase domain-containing protein	90.43%	COG1960	_	_	K00249	ACADM, acd
orf02150_1	1493	gi|652652050|ref|WP_027013936.1|	polymerase [Comamonas composti]	61%	gi|465576|sp|P33345.1|MOLR_ECOLI	RecName: Full=Putative molybdate metabolism regulator [Escherichia coli K-12]	70%	_	_	_	_	_	_	_	None	_
orf02503_1	42	_	_	_	_	_	_	_	_	_	_	_	_	_	None	_
orf01796_1	48	_	_	_	_	_	_	_	_	_	_	_	_	_	None	_
orf01743_1	323	gi|495130777|ref|WP_007855588.1|	LysR family transcriptional regulator [Acidovorax sp. CF316]	70%	gi|1705516|sp|P52666.1|BUDR_KLETE	RecName: Full=HTH-type transcriptional regulator BudR; AltName: Full=Bud operon transcriptional regulator	58%	_	_	_	_	_	_	_	None	_
orf00007_1	41	_	_	_	_	_	_	_	_	_	_	_	_	_	None	_
orf00531_1	286	gi|518257252|ref|WP_019427460.1|	hypothetical protein [Limnohabitans sp. Rim28]	76%	gi|118600882|sp|Q121Q5.1|RSMA_POLSJ	RecName: Full=Ribosomal RNA small subunit methyltransferase A; AltName: Full=16S rRNA (adenine(1518)-N(6)/adenine(1519)-N(6))-dimethyltransferase; AltName: Full=16	83%	GO:0052908;GO:0031167;GO:0003723;GO:0005737;GO:0000179	296591.Bpro_4861	dimethyladenosine transferase; Specifically dimethylates two adjacent adenosines (A1518 and [...]	82.93%	COG0030	_	_	K02528	ksgA
orf02355_1	611	gi|495138293|ref|WP_007863100.1|	hypothetical protein [Polaromonas sp. CF318]	70%	_	_	_	_	_	_	_	_	_	_	None	_
orf03543_1	212	gi|495112422|ref|WP_007837242.1|	LuxR family transcriptional regulator [Variovorax sp. CF313]	64%	gi|54039838|sp|P66798.1|UVRY_ECO57	RecName: Full=Response regulator UvrY [Escherichia coli O157:H7]	60%	GO:0009987	_	_	_	_	_	_	None	_
orf03670_1	118	gi|518265351|ref|WP_019435559.1|	hypothetical protein [Streptomyces sp. AA0539]	66%	_	_	_	_	_	_	_	_	_	_	K03926	cutA
orf01082_1	249	gi|260222627|emb|CBA32376.1|	hypothetical protein Csp_D31830 [Curvibacter putative symbiont of Hydra magnipapillata]	79%	gi|82592568|sp|P0AD19.1|YOHK_ECOLI	RecName: Full=Inner membrane protein YohK [Escherichia coli K-12]	60%	_	296591.Bpro_0431	LrgB-like protein	77.45%	COG1346	_	_	None	_
orf02627_1	148	gi|500130675|ref|WP_011806680.1|	cytochrome C [Acidovorax sp. class I cytochrome c [Acidovorax sp. JS42]	72%	_	_	_	GO:0005488	688245.CtCNB1_3997	cytochrome c, class I	80.00%	COG4654	_	_	None	_
orf02946_1	677	gi|518258805|ref|WP_019429013.1|	protease [Limnohabitans sp. Rim47]	85%	gi|2499890|sp|P76104.2|YDCP_ECOLI	RecName: Full=Uncharacterized protease YdcP; Flags: Precursor [Escherichia coli K-12]	76%	GO:0006508;GO:0008233	397945.Aave_3086	peptidase U32	83.33%	COG0826	_	_	K08303	K08303
orf02178_1	241	gi|512562511|ref|WP_016448322.1|	MULTISPECIES: periplasmic protein TonB [Bacteria]	57%	gi|20138131|sp|Q9FPQ6.1|GP1_CHLRE	RecName: Full=Vegetative cell wall protein gp1; AltName: Full=Hydroxyproline-rich glycoprotein 1; Flags: Precursor [Chlamydomonas reinhardtii]	47%	_	_	_	_	_	_	_	K03832	tonB
orf01059_1	206	gi|518404821|ref|WP_019575028.1|	septum formation protein Maf [Curvibacter lanceolatus]	85%	gi|119368405|sp|Q126I4.1|Y3654_POLSJ	RecName: Full=Maf-like protein Bpro_3654 [Polaromonas sp. JS666]	83%	GO:0005737	398578.Daci_5276	maf protein	83.06%	COG0424	_	_	K06287	maf
orf03909_1	130	gi|498093559|ref|WP_010407715.1|	hypothetical protein [Sphingomonas echinoides]	53%	_	_	_	_	_	_	_	_	_	_	None	_
orf01347_1	57	_	_	_	_	_	_	_	_	_	_	_	_	_	None	_
orf03762_1	292	gi|503284613|ref|WP_013519274.1|	sulfate/thiosulfate transporter subunit [Alicycliphilus denitrificans]	91%	gi|118163|sp|P16701.1|CYST_ECOLI	RecName: Full=Sulfate transport system permease protein CysT [Escherichia coli K-12]	77%	GO:1902358;GO:0016021;GO:0015419	232721.Ajs_2337	sulfate ABC transporter, inner membrane subunit CysT; Part of a binding-protein-dependent tr [...]	92.94%	COG0555	_	_	K02046	cysU
orf02153_1	38	_	_	_	_	_	_	_	_	_	_	_	_	_	None	_
orf02090_1	310	gi|490305879|ref|WP_004201009.1|	hypothetical protein [Burkholderia mallei]	52%	_	_	_	_	_	_	_	_	_	_	None	_
orf04174_1	401	gi|500135771|ref|WP_011811776.1|	DNA processing protein DprA [Verminephrobacter eiseniae]	65%	gi|1169419|sp|P43862.1|SMF_HAEIN	RecName: Full=Protein smf; AltName: Full=DNA-processing chain A [Haemophilus influenzae Rd KW20]	66%	_	_	_	_	_	_	_	K04096	smf
orf02124_1	174	gi|655422072|ref|WP_028820341.1|	nicotinate phosphoribosyltransferase [beta proteobacterium SCGC AAA027-I06]	94%	_	_	_	GO:0016757;GO:0009116	296591.Bpro_2596	phosphoribosyltransferase	94.01%	COG2236	_	_	K07101	K07101
orf00498_1	179	gi|666657824|ref|WP_031370493.1|	hypothetical protein [Lysobacter antibioticus]	75%	_	_	_	GO:0016705;GO:0043167	_	_	_	_	_	_	None	_
orf01936_1	81	_	_	_	_	_	_	_	_	_	_	_	_	_	None	_
orf03102_1	127	gi|640185449|ref|WP_024815188.1|	hypothetical protein [Acidovorax sp. JHL-3]	73%	_	_	_	_	_	_	_	_	_	_	None	_
orf03916_1	267	gi|543576755|ref|WP_021025232.1|	hypothetical protein [Comamonas sp. B-9]	80%	_	_	_	_	_	_	_	_	_	_	K09690	ABC-2.LPSE.P
orf04291_1	37	_	_	_	_	_	_	_	_	_	_	_	_	_	None	_
orf02611_1	289	gi|653282180|ref|WP_027477018.1|	3-mercaptopyruvate sulfurtransferase [Curvibacter gracilis]	71%	gi|17369017|sp|Q9I452.1|THTM_PSEAE	RecName: Full=Probable 3-mercaptopyruvate sulfurtransferase; Short=MST; AltName: Full=Rhodanese-like protein [Pseudomonas aeruginosa PAO1]	57%	_	543728.Vapar_1566	Rhodanese domain protein	75.80%	COG2897	_	_	K01011	TST, MPST, sseA
orf03115_1	123	gi|655156484|ref|WP_028603154.1|	hypothetical protein [Ottowia thiooxydans]	60%	_	_	_	_	_	_	_	_	_	_	None	_
orf01016_1	43	_	_	_	_	_	_	_	_	_	_	_	_	_	None	_
orf02308_1	280	gi|655156650|ref|WP_028603319.1|	acyltransferase [Ottowia thiooxydans]	70%	_	_	_	_	_	_	_	_	_	_	None	_
orf03262_1	452	gi|489906233|ref|WP_003809657.1|	MULTISPECIES: cytochrome C cytochrome C precursor [Bordetella parapertussis 12822]	89%	gi|75426332|sp|O34215.1|GADH2_PANCY	RecName: Full=Gluconate 2-dehydrogenase cytochrome c subunit; Short=GA 2-DH cytochrome c subunit; Short=GADH cytochrome c subunit; Flags: Precursor [Pantoea cyprip	63%	_	257310.BB1477	putative cytochrome C precursor	89.53%	COG2010	_	_	None	_
orf02828_1	326	gi|566128812|ref|WP_024001234.1|	esterase/lipase [Acidovorax sp. esterase/lipase [Acidovorax sp. MR-S7]	76%	gi|614103460|sp|P9WK86.1|NLHH_MYCTO	RecName: Full=Carboxylesterase NlhH [Mycobacterium tuberculosis CDC1551]	59%	_	397945.Aave_3416	alpha/beta hydrolase domain-containing protein	75.52%	COG0657	_	_	None	_
orf01440_1	127	gi|489144758|ref|WP_003054516.1|	hypothetical protein [Comamonas hypothetical protein CtesDRAFT_PD2070 [Comamonas testosteroni KF-1]	64%	_	_	_	_	_	_	_	_	_	_	None	_
orf03096_1	331	gi|503309342|ref|WP_013544003.1|	MFS transporter [Variovorax hypothetical protein Varpa_5655 [Variovorax paradoxus EPS]	81%	gi|60416298|sp|P0A177.1|YCLC_PSEPU	RecName: Full=UPF0065 protein in clcB-clcD intergenic region; Flags: Precursor [Pseudomonas putida]	61%	GO:0030288	543728.Vapar_4972	hypothetical protein	84.80%	COG3181	_	_	None	_
orf02289_1	462	gi|498504317|ref|WP_010805001.1|	NtaA/SnaA/SoxA family monooxygenase [Pandoraea sp. SD6-2]	81%	gi|1731311|sp|P54950.1|YXEK_BACSU	RecName: Full=Putative monooxygenase YxeK [Bacillus subtilis subsp. subtilis str. 168]	61%	GO:0016705;GO:0004497;GO:0055114	_	_	_	_	_	_	None	_
orf00678_1	347	gi|651307520|ref|WP_026435160.1|	integrase [Acidovorax sp. JHL-9]	93%	gi|50402171|sp|P62590.1|INT2_ECOLX	RecName: Full=Integrase/recombinase; AltName: Full=E2 protein [Escherichia INT2_PSEAI RecName: Full=Integrase/recombinase; AltName: Fu	69%	GO:0015074;GO:0003677;GO:0006310	232721.Ajs_3366	integron integrase	85.76%	COG0582	_	_	None	_
orf00505_1	46	_	_	_	_	_	_	_	_	_	_	_	_	_	None	_
orf02202_1	447	gi|567776077|gb|ETK31397.1|	MFS transporter [Microbispora sp. ATCC PTA-5024]	71%	_	_	_	_	_	_	_	_	_	_	K02445	glpT
orf00771_1	335	gi|503286013|ref|WP_013520674.1|	hypothetical protein [Alicycliphilus denitrificans]	76%	_	_	_	_	535289.Dtpsy_3120	hypothetical protein	76.49%	COG1171	_	_	K01754	E4.3.1.19, ilvA, tdcB
orf04269_1	86	_	_	_	_	_	_	_	_	_	_	_	_	_	None	_
orf03832_1	346	_	_	_	_	_	_	_	_	_	_	_	_	_	None	_
orf03122_1	350	gi|515975231|ref|WP_017405814.1|	porin [Chryseobacterium taeanense]	61%	_	_	_	_	_	_	_	_	_	_	None	_
orf00661_1	326	gi|495138659|ref|WP_007863466.1|	transporter [Polaromonas sp. putative permease [Polaromonas sp. CF318]	70%	_	_	_	_	_	_	_	_	_	_	K07088	K07088
orf01092_1	197	gi|543134240|ref|WP_021018511.1|	TetR family transcriptional regulator [Pseudomonas aeruginosa]	70%	gi|81750484|sp|Q8FTA6.1|ACNR_COREF	RecName: Full=HTH-type transcriptional repressor AcnR [Corynebacterium efficiens YS-314]	58%	_	_	_	_	_	_	_	None	_
orf02842_1	443	gi|518530327|ref|WP_019700534.1|	MULTISPECIES: GTP-binding protein Der [Acidovorax]	91%	gi|166224298|sp|A1TM31.1|DER_ACIAC	RecName: Full=GTPase Der; AltName: Full=GTP-binding protein EngA [Acidovorax citrulli AAC00-1]	91%	GO:0042254;GO:0005525	397945.Aave_1428	GTP-binding protein EngA; GTPase of unknown physiological role	90.74%	COG1160	_	_	K03977	engA
orf02707_1	194	gi|503305849|ref|WP_013540510.1|	hypothetical protein [Variovorax paradoxus]	78%	_	_	_	_	398578.Daci_5056	hypothetical protein	75.45%	COG3656	_	_	None	_
orf00528_1	324	gi|518260761|ref|WP_019430969.1|	cation transporter [Limnohabitans sp. Rim47]	83%	gi|14194523|sp|Q9KTE3.1|CORC_VIBCH	RecName: Full=Magnesium and cobalt efflux protein CorC [Vibrio cholerae O1 biovar El Tor str. N16961]	62%	_	397945.Aave_4185	CBS domain-containing protein	84.75%	COG4535	_	_	K06189	corC
orf03075_1	123	_	_	_	_	_	_	_	_	_	_	_	_	_	None	_
orf04325_1	243	gi|658513743|ref|WP_029709240.1|	uracil-DNA glycosylase [Rhodoferax saidenbachensis]	66%	gi|123725143|sp|Q2L0Y2.1|UNG_BORA1	RecName: Full=Uracil-DNA glycosylase; Short=UDG [Bordetella avium 197N]	63%	GO:0016787	_	_	_	_	_	_	K03648	UNG, UDG
orf03880_1	70	_	_	_	_	_	_	_	_	_	_	_	_	_	None	_
orf02021_1	481	gi|503284073|ref|WP_013518734.1|	deoxyribodipyrimidine photo-lyase [Alicycliphilus denitrificans]	91%	gi|81858027|sp|Q9KNA8.1|PHR_VIBCH	RecName: Full=Deoxyribodipyrimidine photo-lyase; AltName: Full=DNA photolyase; AltName: Full=Photoreactivating enzyme [Vibrio cholerae O1 biovar El Tor str. N16961]	67%	GO:0003904;GO:0006281;GO:0018298	232721.Ajs_1801	deoxyribodipyrimidine photo-lyase type I	87.76%	COG0415	_	_	K01669	E4.1.99.3, phrB
orf01713_1	154	gi|543580123|ref|WP_021028470.1|	3-demethylubiquinone-9 3-methyltransferase [Comamonas sp. B-9]	93%	gi|130091|sp|P16681.1|PHNB_ECOLI	RecName: Full=Protein PhnB [Escherichia coli K-12]	58%	GO:0008168;GO:0032259	232721.Ajs_2265	3-demethylubiquinone-9 3-methyltransferase	80.14%	COG2764	_	_	K04750	phnB
orf02865_1	87	_	_	_	_	_	_	_	_	_	_	_	_	_	None	_
orf00024_1	336	gi|503282649|ref|WP_013517310.1|	delta-aminolevulinic acid dehydratase [Alicycliphilus denitrificans]	88%	gi|2495167|sp|Q59643.1|HEM2_PSEAE	RecName: Full=Delta-aminolevulinic acid dehydratase; Short=ALAD; Short=ALADH; AltName: Full=Porphobilinogen synthase [Pseudomonas aeruginosa PAO1]	81%	GO:0046872;GO:0015994;GO:0004655;GO:0006779	232721.Ajs_0266	delta-aminolevulinic acid dehydratase	87.38%	COG0113	_	_	K01698	hemB, ALAD
orf01089_1	274	_	_	_	_	_	_	_	_	_	_	_	_	_	None	_
orf03416_1	37	_	_	_	_	_	_	_	_	_	_	_	_	_	None	_
orf03599_1	353	gi|499784505|ref|WP_011465239.1|	4-hydroxythreonine-4-phosphate dehydrogenase [Rhodoferax ferrireducens]	79%	gi|54038825|sp|P65681.1|PDXA_BRUSU	RecName: Full=4-hydroxythreonine-4-phosphate dehydrogenase; AltName: Full=4-(phosphohydroxy)-L-threonine dehydrogenase [Brucella suis	61%	GO:0072525;GO:0044763;GO:0016616;GO:1901617;GO:0044711;GO:0046914;GO:0019438	338969.Rfer_2962	4-hydroxythreonine-4-phosphate dehydrogenase	78.95%	COG1995	_	_	K00097	pdxA
orf00625_1	50	_	_	_	_	_	_	_	_	_	_	_	_	_	None	_
orf00493_1	360	gi|601449769|gb|EYS96615.1|	erythromycin biosynthesis sensory transduction protein eryC1 [Cupriavidus sp. SK-4]	77%	gi|75372328|sp|Q6T1W6.1|FDTB_ANETH	RecName: Full=dTDP-3-amino-3,6-dideoxy-alpha-D-galactopyranose transaminase; AltName: Full=dTDP-6-deoxy-D-xylo-hex-3-ulose aminase	62%	GO:0016740	_	_	_	_	_	_	None	_
orf00071_1	202	gi|652385625|ref|WP_026781553.1|	signal peptide protein [Polaromonas sp. EUR3 1.2.1]	72%	_	_	_	_	338969.Rfer_3940	FHA domain-containing protein	81.69%	COG1716	_	_	None	_
orf00183_1	194	gi|594556812|gb|EXU80835.1|	urease accessory protein UreE [Comamonas aquatica DA1877]	90%	gi|189037547|sp|A1TSZ8.1|UREE_ACIAC	RecName: Full=Urease accessory protein UreE	77%	GO:0006457;GO:0019627;GO:0018307;GO:0016151;GO:0006461;GO:0005737	688245.CtCNB1_4525	UreE urease accessory-like protein	94.70%	COG2371	_	_	K03187	ureE
orf00008_1	327	gi|503569324|ref|WP_013803400.1|	phosphoesterase [Delftia sp. phosphoesterase DHHA1 [Delftia sp. Cs1-4]	79%	_	_	_	_	398578.Daci_2477	phosphoesterase, DHHA1	83.20%	COG2404	_	_	None	_
orf03938_1	197	_	_	_	_	_	_	_	_	_	_	_	_	_	None	_
orf03838_1	219	gi|652251315|gb|KDZ56928.1|	hypothetical protein AB44_4859 [Escherichia coli 3-073-06_S1_C2]	49%	_	_	_	_	_	_	_	_	_	_	None	_
orf00948_1	526	gi|672609367|gb|AIJ48338.1|	poly(A) polymerase [Comamonas testosteroni TK102]	79%	gi|1172043|sp|P44439.1|PCNB_HAEIN	RecName: Full=Poly(A) polymerase I; Short=PAP I [Haemophilus influenzae Rd KW20]	56%	_	688245.CtCNB1_3628	poly(A) polymerase	85.33%	COG0617	_	_	K00970	pcnB
orf01613_1	309	gi|652556150|ref|WP_026949727.1|	hypothetical protein [Alcanivorax sp. 43B_GOM-46m]	59%	_	_	_	_	_	_	_	_	_	_	None	_
orf01352_1	137	gi|548255249|ref|WP_022472783.1|	peptidase M20 [Sutterella sp. peptidase M20 [Sutterella sp. CAG:521]	65%	_	_	_	_	_	_	_	_	_	_	None	_
orf00136_1	59	_	_	_	_	_	_	_	_	_	_	_	_	_	None	_
orf00162_1	408	gi|516630085|ref|WP_018004872.1|	acyl-CoA dehydrogenase [Cupriavidus taiwanensis]	87%	_	_	_	GO:0050660;GO:0006118;GO:0003995;GO:0055114	164546.RALTA_B0711	putative ACYL-COA DEHYDROGENASE OXIDOREDUCTASE PROTEIN	87.02%	COG1960	_	_	K00249	ACADM, acd
orf01366_1	40	_	_	_	_	_	_	_	_	_	_	_	_	_	None	_
orf00002_1	39	_	_	_	_	_	_	_	_	_	_	_	_	_	None	_
orf03649_1	150	gi|260219965|emb|CBA27030.1|	Uncharacterized acyl-CoA thioester hydrolase HI0827 [Curvibacter putative symbiont of Hydra magnipapillata]	88%	gi|60416299|sp|P0A1A1.1|YCIA_SALTY	RecName: Full=Acyl-CoA thioester hydrolase YciA [Salmonella enterica subsp. enterica serovar Typhimurium str. LT2]	65%	GO:0016787;GO:0008152	397945.Aave_4080	thioesterase superfamily protein	84.43%	COG1607	_	_	K10806	yciA
orf01925_1	208	gi|512554793|ref|WP_016445399.1|	hypothetical protein [Delftia hypothetical protein HMPREF9701_00455 [Delftia acidovorans CCUG 274B]	87%	_	_	_	_	_	_	_	_	_	_	None	_
orf04064_1	132	gi|655157972|ref|WP_028604618.1|	hypothetical protein [Ottowia thiooxydans]	70%	_	_	_	_	_	_	_	_	_	_	None	_
orf00926_1	224	gi|625320044|gb|KCB34758.1|	demethylmenaquinone methyltransferase [Bordetella hinzii 8-296-03]	91%	_	_	_	GO:0008168;GO:0008483;GO:0032259	_	_	_	_	_	_	K13831	hps-phi
orf02167_1	160	gi|673061614|gb|KFJ10311.1|	hypothetical protein DR66_2525 [Delftia acidovorans]	50%	_	_	_	_	_	_	_	_	_	_	None	_
orf00777_1	68	_	_	_	_	_	_	_	_	_	_	_	_	_	None	_
orf00551_1	165	gi|654796963|ref|WP_028250907.1|	membrane protein [Variovorax sp. URHB0020]	72%	_	_	_	_	_	_	_	_	_	_	None	_
orf02334_1	180	_	_	_	_	_	_	_	_	_	_	_	_	_	None	_
orf02227_1	49	_	_	_	_	_	_	_	_	_	_	_	_	_	None	_
orf03488_1	486	gi|655157384|ref|WP_028604044.1|	hypothetical protein [Ottowia thiooxydans]	75%	_	_	_	_	_	_	_	_	_	_	None	_
orf01997_1	115	_	_	_	_	_	_	_	_	_	_	_	_	_	None	_
orf03972_1	392	gi|496179221|ref|WP_008903728.1|	phospho-N-acetylmuramoyl-pentapeptide-transferase [Acidovorax sp. phospho-N-acetylmuramoyl-pentapeptide-transferase [Acidovorax sp.	92%	gi|166218996|sp|A1TKC8.1|MRAY_ACIAC	RecName: Full=Phospho-N-acetylmuramoyl-pentapeptide-transferase; AltName: Full=UDP-MurNAc-pentapeptide phosphotransferase [Acidovorax citrulli AAC00-1]	91%	GO:0051992;GO:0008360;GO:0008963;GO:0009252;GO:0051301;GO:0016021;GO:0005886;GO:0007049;GO:0006629	397945.Aave_0818	phospho-N-acetylmuramoyl-pentapeptide- transferase; First step of the lipid cycle reactions [...]	90.67%	COG0472	_	_	K01000	mraY
orf01900_1	298	gi|503360476|ref|WP_013595137.1|	protein-(glutamine-N5) methyltransferase [Acidovorax avenae]	80%	gi|81836286|sp|Q7VXJ6.1|PRMB_BORPE	RecName: Full=50S ribosomal protein L3 glutamine methyltransferase; Short=L3 MTase; AltName: Full=N5-glutamine methyltransferase PrmB [Bordetella pertussis Tohama I	69%	GO:0005840;GO:0032775;GO:0006479;GO:0008276;GO:0003676;GO:0009007	397945.Aave_2481	N5-glutamine S-adenosyl-L-methionine-dependent methyltransferase	83.33%	COG2890	_	_	K07320	prmB
orf00963_1	39	_	_	_	_	_	_	_	_	_	_	_	_	_	None	_
orf02645_1	265	gi|503667131|ref|WP_013901207.1|	protein serine/threonine phosphatase [Ramlibacter tataouinensis]	84%	_	_	_	GO:0008152;GO:0003824	232721.Ajs_1827	protein phosphatase 2C domain-containing protein	84.51%	COG0631	_	_	None	_
orf01316_1	259	gi|495927639|ref|WP_008652218.1|	putative esterase/lipase/thioesterase [Cupriavidus sp. HMR-1]	82%	_	_	_	_	266264.Rmet_1566	alpha/beta hydrolase fold	81.61%	COG0596	_	_	None	_
orf04053_1	154	gi|512558276|ref|WP_016446465.1|	type II secretion system protein G [Delftia acidovorans]	72%	gi|1170058|sp|P45773.1|GSPG_VIBCH	RecName: Full=Type II secretion system protein G; Short=T2SS protein G; AltName: Full=Cholera toxin secretion protein EpsG; AltName: Full=General secretion pathway p	58%	_	391735.Veis_0686	general secretion pathway protein G	75.93%	COG2165	_	_	K02456	gspG
orf03018_1	252	gi|501515881|ref|WP_012523818.1|	glutathione S-transferase [Phenylobacterium zucineum]	71%	gi|11133276|sp|Q9ZVQ3.1|GSTZ1_ARATH	RecName: Full=Glutathione S-transferase Z1; Short=AtGSTZ1; AltName: Full=GST class-zeta member 1; AltName: Full=Glutathione S-transferase 18; AltName: Full=Maleyla	62%	_	_	_	_	_	_	_	None	_
orf02581_1	151	gi|648592318|ref|WP_026284069.1|	ABC transporter permease [Variovorax paradoxus]	78%	gi|226699592|sp|B7LQ78.1|BTUC_ESCF3	RecName: Full=Vitamin B12 import system permease protein BtuC [Escherichia fergusonii ATCC 35469]	55%	GO:0016020	_	_	_	_	_	_	K02015	ABC.FEV.P
orf02463_1	265	gi|512562753|ref|WP_016448424.1|	hypothetical protein [Delftia hypothetical protein HMPREF9701_03764 [Delftia acidovorans CCUG EPD41640.	94%	gi|614101954|sp|P9WGR4.1|Y484_MYCTO	RecName: Full=Uncharacterized oxidoreductase MT0502 [Mycobacterium tuberculosis CDC1551]	44%	GO:0055114;GO:0016491	398578.Daci_5880	short-chain dehydrogenase/reductase SDR	92.41%	COG1028	_	_	None	_
orf02831_1	382	gi|654796480|ref|WP_028250426.1|	4-hydroxybutyrate dehydrogenase [Variovorax sp. URHB0020]	88%	gi|2842618|sp|Q59477.1|DHAT_KLEPN	RecName: Full=1,3-propanediol dehydrogenase; AltName: Full=1,3-propanediol oxidoreductase; AltName: Full=3-hydroxypropionaldehyde reductase [Klebsiella pneumoniae]	53%	_	688245.CtCNB1_1590	iron-containing alcohol dehydrogenase	85.71%	COG1454	_	_	K00100	E1.1.1.-
orf01654_1	234	gi|504829227|ref|WP_015016329.1|	permease [Acidovorax sp. KKS102]	82%	_	_	_	GO:0016021	_	_	_	_	_	_	K06890	K06890
orf01725_1	135	gi|655956491|ref|WP_028999276.1|	hypothetical protein [Azohydromonas australica]	80%	_	_	_	_	_	_	_	_	_	_	None	_
orf03789_1	363	gi|503771134|ref|WP_014005210.1|	pyrophosphatase [Collimonas pyrophosphate-energized proton pump [Collimonas fungivorans AEK61056	55%	_	_	_	_	_	_	_	_	_	_	K15987	hppA
orf02542_1	586	gi|521996514|ref|WP_020507785.1|	hypothetical protein [Lamprocystis purpurea]	56%	_	_	_	_	_	_	_	_	_	_	None	_
orf04043_1	107	gi|500121159|ref|WP_011797164.1|	hypothetical protein [Acidovorax citrulli]	56%	_	_	_	_	_	_	_	_	_	_	None	_
orf02100_1	37	_	_	_	_	_	_	_	_	_	_	_	_	_	None	_
orf03395_1	37	_	_	_	_	_	_	_	_	_	_	_	_	_	None	_
orf00127_1	38	_	_	_	_	_	_	_	_	_	_	_	_	_	None	_
orf00070_1	249	gi|500121677|ref|WP_011797682.1|	protein phosphatase [Acidovorax protein serine/threonine phosphatase [Acidovorax citrulli AAC00-1]	72%	gi|81637602|sp|O34779.1|PRPC_BACSU	RecName: Full=Protein phosphatase PrpC [Bacillus subtilis subsp. subtilis str. 168]	57%	_	_	_	_	_	_	_	K01090	E3.1.3.16
orf03526_1	50	_	_	_	_	_	_	_	_	_	_	_	_	_	None	_
orf00894_1	239	gi|518530789|ref|WP_019700996.1|	MULTISPECIES: hypothetical protein [Acidovorax]	92%	_	_	_	GO:0006536;GO:0003922;GO:0006541;GO:0006177;GO:0006144;GO:0016740	85643.Tmz1t_0983	glutamine amidotransferase	78.95%	COG0518	_	_	K01951	guaA, GMPS
orf03963_1	407	gi|518530673|ref|WP_019700880.1|	MULTISPECIES: cell division protein FtsZ [Acidovorax]	87%	gi|71159348|sp|P0A9A8.1|FTSZ_ECO57	RecName: Full=Cell division protein FtsZ [Escherichia coli O157:H7]	73%	_	397945.Aave_0826	cell division protein FtsZ; This protein is essential to the cell-division process. It seems [...]	86.59%	COG0206	_	_	K03531	ftsZ
orf03022_1	617	gi|627789224|gb|AHY58440.1|	ABC transporter ATP-binding protein [Stenotrophomonas rhizophila]	68%	gi|266520|sp|P23886.2|CYDC_ECOLI	RecName: Full=ATP-binding/permease protein CydC [Escherichia coli K-12]	61%	GO:0017111	522373.Smlt3279	putative transmembrane ABC transporter ATP-binding protein, cytochrome related	81.40%	COG4987	_	_	K16012	cydC
orf00084_1	432	gi|496178356|ref|WP_008902863.1|	hypothetical protein [Acidovorax sp. NO-1]	65%	gi|12230317|sp|Q9SAV1.1|MB11_ARATH	RecName: Full=Myrosinase-binding protein-like At1g52030; Short=MBP [Arabidopsis thaliana]	86%	_	_	_	_	_	_	_	None	_
orf03852_1	47	_	_	_	_	_	_	_	_	_	_	_	_	_	None	_
orf03945_1	457	gi|499429728|ref|WP_011117192.1|	biuret hydrolase [Pseudomonas sp. ADP]	88%	gi|75406406|sp|Q936X3.1|ATZE_PSESD	RecName: Full=Biuret hydrolase	88%	GO:0006558;GO:0018750;GO:0018874;GO:0006560;GO:0004040;GO:0006525;GO:0006568;GO:0016884;GO:0019381;GO:0042207	_	_	_	_	_	_	K01426	E3.5.1.4, amiE
orf02614_1	306	gi|502602116|ref|WP_012839445.1|	LysR family transcriptional regulator [Comamonas testosteroni]	82%	_	_	_	_	688245.CtCNB1_3619	transcriptional regulator, LysR family	81.76%	COG0583	_	_	None	_
orf02052_1	109	_	_	_	_	_	_	_	_	_	_	_	_	_	None	_
orf03589_1	328	gi|503282411|ref|WP_013517072.1|	ABC transporter substrate-binding protein [Alicycliphilus denitrificans]	67%	_	_	_	_	_	_	_	_	_	_	None	_
orf02183_1	328	gi|669787316|emb|CDS55163.1|	Glyoxylate reductase / Glyoxylate reductase / Hydroxypyruvate reductase ; 2-ketoaldonate reductase, broad specificity [Polaromonas naphthalenivorans CJ2]	84%	gi|47116945|sp|Q9UYR1.1|GYAR_PYRAB	RecName: Full=Glyoxylate reductase [Pyrococcus abyssi GE5]	62%	_	338969.Rfer_2144	D-isomer specific 2-hydroxyacid dehydrogenase, NAD-binding	83.28%	COG1052	_	_	K00090	E1.1.1.215
orf00766_1	240	gi|503668097|ref|WP_013902173.1|	DNA repair protein RecO [Ramlibacter tataouinensis]	69%	gi|259563686|sp|C5CSF7.1|RECO_VARPS	RecName: Full=DNA repair protein RecO; AltName: Full=Recombination protein O [Variovorax paradoxus S110]	66%	GO:0009987	543728.Vapar_1404	DNA repair protein RecO; Involved in DNA repair and recF pathway recombination (By similarity)	88.57%	COG1381	_	_	K03584	recO
orf00603_1	70	_	_	_	_	_	_	_	_	_	_	_	_	_	None	_
orf02001_1	162	_	_	_	_	_	_	_	_	_	_	_	_	_	None	_
orf01584_1	103	gi|503303932|ref|WP_013538593.1|	guanylate cyclase [Variovorax adenylate/guanylate cyclase with integral membrane sensor [Variovorax paradoxus EPS]	76%	_	_	_	GO:0007165	_	_	_	_	_	_	K01768	E4.6.1.1
orf01003_1	146	gi|503306034|ref|WP_013540695.1|	acyl dehydratase [Variovorax maoc-like dehydratase [Variovorax paradoxus EPS]	88%	gi|62293154|sp|Q82DR8.1|Y4901_STRAW	RecName: Full=UPF0336 protein SAV_4901 [Streptomyces avermitilis MA-4680 = NBRC 14893]	56%	_	688245.CtCNB1_1713	MaoC-like dehydratase	80.82%	_	_	NOG08314	None	_
orf00268_1	738	gi|519071998|ref|WP_020227873.1|	malate synthase [Acidovorax sp. malate synthase G [Acidovorax sp. MR-S7]	85%	gi|226739678|sp|A9BRF0.1|MASZ_DELAS	RecName: Full=Malate synthase G [Delftia acidovorans SPH-1]	85%	GO:0006099;GO:0006097;GO:0006090;GO:0004474;GO:0005737	398578.Daci_0665	malate synthase G	85.58%	COG2225	_	_	K01638	E2.3.3.9, aceB, glcB
orf00845_1	180	gi|665887689|ref|WP_031254895.1|	membrane protein, partial [Curvibacter lanceolatus]	78%	_	_	_	_	232721.Ajs_0477	hypothetical protein	76.88%	_	_	NOG67908	None	_
orf00770_1	37	_	_	_	_	_	_	_	_	_	_	_	_	_	None	_
orf02343_1	457	gi|517817574|ref|WP_018987782.1|	glutamate dehydrogenase [Azoarcus toluclasticus]	91%	gi|20141338|sp|P15111.2|DHE4_SALTY	RecName: Full=NADP-specific glutamate dehydrogenase; Short=NADP-GDH [Salmonella enterica subsp. enterica serovar Typhimurium str. LT2]	83%	_	535289.Dtpsy_1459	Glutamate dehydrogenase (NADP(+))	89.62%	COG0334	_	_	K00262	E1.4.1.4, gdhA
orf01504_1	178	gi|495337522|ref|WP_008062258.1|	Putative CRISPR-associated protein, Cse2 family [Methyloversatilis universalis]	63%	_	_	_	_	_	_	_	_	_	_	None	_
orf00629_1	57	_	_	_	_	_	_	_	_	_	_	_	_	_	None	_
orf04139_1	365	gi|518257228|ref|WP_019427436.1|	hypothetical protein [Limnohabitans sp. Rim28]	82%	gi|91207413|sp|Q5P721.2|QUEA_AROAE	RecName: Full=S-adenosylmethionine:tRNA ribosyltransferase-isomerase; AltName: Full=Queuosine biosynthesis protein QueA [Aromatoleum aromaticum EbN1]	64%	_	232721.Ajs_0374	S-adenosylmethionine--tRNA-ribosyltransferase-isomerase; Transfers and isomerizes the ribose [...]	80.75%	COG0809	_	_	K07568	queA
orf04217_1	116	gi|518529945|ref|WP_019700152.1|	MULTISPECIES: hypothetical protein [Acidovorax]	52%	_	_	_	_	_	_	_	_	_	_	None	_
orf03996_1	173	gi|648258317|ref|WP_026039466.1|	DNA-binding protein [Limnohabitans sp. Rim28]	75%	gi|81322241|sp|Q8GLE9.1|ISCR_XENNA	RecName: Full=HTH-type transcriptional regulator IscR [Xenorhabdus nematophila ATCC 19061]	61%	_	_	_	_	_	_	_	K13643	iscR
orf03627_1	219	gi|655159153|ref|WP_028605757.1|	DSBA oxidoreductase [Ottowia thiooxydans]	73%	_	_	_	_	_	_	_	_	_	_	None	_
orf03398_1	39	_	_	_	_	_	_	_	_	_	_	_	_	_	None	_
orf04178_1	628	gi|655156208|ref|WP_028602880.1|	preprotein translocase subunit SecD [Ottowia thiooxydans]	82%	gi|122425641|sp|Q1RIN3.1|SECD_RICBR	RecName: Full=Protein translocase subunit SecD [Rickettsia bellii RML369-C]	60%	GO:0006605;GO:0065002;GO:0043952;GO:0016021;GO:0015450;GO:0009941;GO:0005886	365044.Pnap_3885	preprotein translocase subunit SecD	81.66%	COG0342	_	_	K03072	secD
orf04104_1	287	gi|497305887|ref|WP_009620104.1|	drug/metabolite exporter family transporter [Pseudomonas sp. M1]	76%	_	_	_	_	_	_	_	_	_	_	None	_
orf01303_1	133	gi|500130285|ref|WP_011806290.1|	copper resistance protein CopD [Acidovorax sp. JS42]	65%	_	_	_	_	_	_	_	_	_	_	None	_
orf01818_1	122	gi|657325167|gb|KEH07589.1|	hypothetical protein GY14_25915 [Delftia tsuruhatensis]	83%	_	_	_	_	398578.Daci_3691	hypothetical protein	81.67%	COG3189	_	_	None	_
orf01232_1	374	gi|499233788|ref|WP_010931328.1|	thymidylate synthase [Bordetella pertussis]	89%	gi|62901354|sp|Q7VUE3.1|TYSY_BORPE	RecName: Full=Thymidylate synthase; Short=TS; Short=TSase [Bordetella pertussis Tohama I]	89%	GO:0006231;GO:0006235;GO:0006206;GO:0004799;GO:0005737;GO:0032259	257313.BP3154	thymidylate synthase; Provides the sole de novo source of dTMP for DNA biosynthesis (By simi [...]	89.16%	COG0207	_	_	K00560	thyA, TYMS
orf04013_1	292	gi|651301020|ref|WP_026432712.1|	lipid A biosynthesis acyltransferase [Acidovorax oryzae]	74%	_	_	_	_	_	_	_	_	_	_	K02517	htrB
orf03063_1	38	_	_	_	_	_	_	_	_	_	_	_	_	_	None	_
orf01565_1	714	gi|538498260|ref|WP_021008660.1|	carbon starvation protein A [Variovorax paradoxus]	95%	gi|2506997|sp|P15078.3|CSTA_ECOLI	RecName: Full=Carbon starvation protein A [Escherichia coli K-12]	84%	GO:0016020;GO:0009267	543728.Vapar_3982	carbon starvation protein CstA	94.13%	COG1966	_	_	K06200	cstA
orf01233_1	334	gi|652646627|ref|WP_027010698.1|	MFS transporter [Comamonas sp. B-9]	78%	gi|37154735|sp|Q45389.2|BUGT_BORPE	RecName: Full=Protein BugT; Flags: Precursor [Bordetella pertussis Tohama I]	53%	_	398578.Daci_0181	hypothetical protein	79.26%	COG3181	_	_	None	_
orf01064_1	55	_	_	_	_	_	_	_	_	_	_	_	_	_	None	_
orf02923_1	142	gi|499783675|ref|WP_011464409.1|	DNA polymerase III subunit chi [Rhodoferax ferrireducens]	70%	_	_	_	GO:0016740	_	_	_	_	_	_	K02339	DPO3C, holC
orf00553_1	305	gi|512562930|ref|WP_016448492.1|	hypothetical protein [Delftia hypothetical protein HMPREF9701_03840 [Delftia acidovorans CCUG 274B]	63%	_	_	_	_	395495.Lcho_1073	hypothetical protein	77.54%	COG1512	_	_	K06872	K06872
orf00114_1	62	_	_	_	_	_	_	_	_	_	_	_	_	_	None	_
orf03993_1	51	_	_	_	_	_	_	_	_	_	_	_	_	_	None	_
orf04283_1	291	gi|500196899|ref|WP_011870106.1|	glycosyl transferase [Herminiimonas arsenicoxydans]	71%	gi|8479589|sp|Q9XC90.1|WAAE_KLEPN	RecName: Full=Lipopolysaccharide core biosynthesis glycosyltransferase WaaE [Klebsiella pneumoniae]	61%	_	_	_	_	_	_	_	None	_
orf01914_1	42	_	_	_	_	_	_	_	_	_	_	_	_	_	None	_
orf00839_1	37	_	_	_	_	_	_	_	_	_	_	_	_	_	None	_
orf00527_1	573	gi|519070591|ref|WP_020226466.1|	hypothetical protein [Acidovorax sp. MR-S7]	64%	gi|189028544|sp|A1WJU9.1|LNT_VEREI	RecName: Full=Apolipoprotein N-acyltransferase; Short=ALP N-acyltransferase [Verminephrobacter eiseniae EF01-2]	68%	GO:0003824	398578.Daci_1272	apolipoprotein N-acyltransferase	77.22%	COG0815	_	_	K03820	lnt
orf01043_1	358	gi|657730823|ref|WP_029527374.1|	peptidase M48 [Polaromonas glacialis]	58%	gi|122449381|sp|Q1WV87.1|HTPX_LACS1	RecName: Full=Protease HtpX homolog [Lactobacillus salivarius UCC118]	50%	GO:0016787	_	_	_	_	_	_	None	_
orf03977_1	307	gi|651309012|ref|WP_026436641.1|	16S rRNA methyltransferase [Acidovorax sp. JHL-9]	82%	gi|263447303|sp|B9MFS0.1|RSMH_ACIET	RecName: Full=Ribosomal RNA small subunit methyltransferase H; AltName: Full=16S rRNA m(4)C1402 methyltransferase; AltName: Full=rRNA (cytosine-N(4)-)-methyltransf	82%	_	688245.CtCNB1_4122	S-adenosyl-methyltransferase MraW	82.06%	COG0275	_	_	K03438	mraW, rsmH
orf00863_1	1274	gi|673063717|gb|KFJ12413.1|	cna B-type domain protein [Delftia acidovorans]	68%	gi|3023382|sp|Q98937.1|FOXD1_CHICK	RecName: Full=Forkhead box protein D1; AltName: Full=Brain factor 2; Short=BF-2; Short=cBF-2; AltName: Full=HFH-BF-2; AltName: Full=T-14-6 [Gallus gallus]	60%	_	_	_	_	_	_	_	None	_
orf04272_1	175	gi|552530457|ref|WP_022995253.1|	hypothetical protein [Alcanivorax sp. PN-3]	80%	gi|120420|sp|P17838.1|FMP1_PSEAE	RecName: Full=Fimbrial protein; AltName: Full=Pilin; AltName: Full=Strain P1; Flags: Precursor	56%	GO:0009289;GO:0007155	_	_	_	_	_	_	K02650	pilA
orf00641_1	128	_	_	_	_	_	_	_	_	_	_	_	_	_	None	_
orf01460_1	264	gi|654804980|ref|WP_028258577.1|	3-oxoacyl-ACP reductase [Variovorax sp. JGI 0001016-M12]	80%	gi|61213440|sp|Q6GV12.1|KDSR_MOUSE	RecName: Full=3-ketodihydrosphingosine reductase; Short=KDS reductase; AltName: Full=3-dehydrosphinganine reductase; AltName: Full=Follicular variant translocation	45%	_	543728.Vapar_0736	short-chain dehydrogenase/reductase SDR	78.76%	COG1028	_	_	None	_
orf04163_1	199	gi|575457121|gb|AHG88238.1|	topology modulation protein [Gemmatimonadetes bacterium KBS708]	68%	_	_	_	_	_	_	_	_	_	_	None	_
orf01307_1	326	gi|492291927|ref|WP_005800466.1|	quinone oxidoreductase [Acidovorax delafieldii]	87%	gi|12230939|sp|P43903.2|QOR_PSEAE	RecName: Full=Quinone oxidoreductase; AltName: Full=NADPH:quinone reductase [Pseudomonas aeruginosa PAO1]	67%	GO:0008270;GO:0055114;GO:0016491	535289.Dtpsy_2740	Alcohol dehydrogenase zinc-binding domain protein	85.54%	COG0604	_	_	K00344	qor, CRYZ
orf03734_1	78	gi|543578999|ref|WP_021027398.1|	hypothetical protein [Comamonas sp. B-9]	88%	gi|115311232|sp|Q6D9I4.2|Y631_PECAS	RecName: Full=UPF0337 protein ECA0631 [Pectobacterium atrosepticum SCRI1043]	78%	_	290338.CKO_03869	putative stress-response protein	84.06%	COG3237	_	_	None	_
orf03392_1	699	gi|503307736|ref|WP_013542397.1|	ABC transporter [Variovorax ABC transporter [Variovorax paradoxus EPS]	82%	gi|75018136|sp|Q8T9W4.1|ABCB3_DICDI	RecName: Full=ABC transporter B family member 3; AltName: Full=ABC transporter ABCB.3 [Dictyostelium discoideum]	75%	GO:0055085;GO:0005524;GO:0006200;GO:0042626;GO:0016021	543728.Vapar_3493	ABC transporter related	81.52%	COG1132	_	_	K06147	ABCB-BAC
orf01813_1	349	gi|652808338|ref|WP_027102927.1|	protein kinase [Comamonadaceae bacterium URHA0028]	87%	gi|259647447|sp|C5CT30.1|TSAD_VARPS	RecName: Full=tRNA N6-adenosine threonylcarbamoyltransferase; AltName: Full=N6-L-threonylcarbamoyladenine synthase; Short=t(6)A synthase; AltName: Full=t(6)A37 thr	86%	_	543728.Vapar_3520	metalloendopeptidase, glycoprotease family	87.46%	COG0533	_	_	K01409	gcp, QRI7, OSGEPL, tsaD
orf03389_1	120	gi|543578046|ref|WP_021026493.1|	5-carboxymethyl-2-hydroxymuconate isomerase [Comamonas sp. B-9]	82%	_	_	_	_	397945.Aave_3846	5-carboxymethyl-2-hydroxymuconate isomerase	79.31%	COG3232	_	_	K01826	hpaF, hpcD
orf02570_1	368	gi|654438628|ref|WP_027909257.1|	1,2-oxophytodienoate reductase [Pseudomonas sp. URMO17WK12:I4]	89%	gi|417339|sp|P32382.1|NADO_THEBR	RecName: Full=NADH oxidase	50%	GO:0052690;GO:0010181;GO:0018548;GO:0006118;GO:0003959;GO:0055114	218491.ECA3292	putative oxidoreductase	87.19%	COG1902	_	_	None	_
orf00901_1	44	gi|500118689|ref|WP_011794694.1|	transposase [Acidovorax transposase, IS4 family protein [Acidovorax citrulli AAC00-1]	89%	_	_	_	GO:0003677;GO:0004803;GO:0006313	_	_	_	_	_	_	K07481	K07481
orf01074_1	53	_	_	_	_	_	_	_	_	_	_	_	_	_	None	_
orf01368_1	311	gi|497203125|ref|WP_009517387.1|	hydroxyacid dehydrogenase [Hydrogenophaga sp. PBC]	64%	_	_	_	_	_	_	_	_	_	_	K00058	serA, PHGDH
orf00559_1	57	_	_	_	_	_	_	_	_	_	_	_	_	_	None	_
orf00684_1	415	gi|670191131|gb|KFE53797.1|	mechanosensitive ion channel protein MscS [Pseudomonas syringae]	72%	gi|77416742|sp|P0AAT4.1|YBDG_ECOLI	RecName: Full=Miniconductance mechanosensitive channel YbdG [Escherichia coli K-12]	63%	_	_	_	_	_	_	_	K16053	mscM
orf02411_1	43	_	_	_	_	_	_	_	_	_	_	_	_	_	None	_
orf03847_1	61	_	_	_	_	_	_	_	_	_	_	_	_	_	None	_
orf02774_1	78	_	_	_	_	_	_	_	_	_	_	_	_	_	None	_
orf02457_1	69	gi|655158953|ref|WP_028605557.1|	tetraacyldisaccharide 4'-kinase [Ottowia thiooxydans]	90%	gi|148841349|sp|A1W893.1|Y2306_ACISJ	RecName: Full=UPF0434 protein Ajs_2306 [Acidovorax sp. JS42]	91%	_	232721.Ajs_2306	hypothetical protein	91.38%	COG2835	_	_	K09791	K09791
orf03798_1	447	gi|652654573|ref|WP_027015640.1|	RNA ligase [Comamonas composti]	96%	gi|2851429|sp|P46850.3|RTCB_ECOLI	RecName: Full=RNA-splicing ligase RtcB [Escherichia coli K-12]	78%	GO:0006396;GO:0046872;GO:0008452	543728.Vapar_4421	protein of unknown function UPF0027	88.97%	COG1690	_	_	K14415	RTCB, rtcB
orf04253_1	377	gi|519071409|ref|WP_020227284.1|	hypothetical protein [Acidovorax sp. MR-S7]	69%	_	_	_	_	_	_	_	_	_	_	K15727	czcB
orf03997_1	477	gi|495132542|ref|WP_007857353.1|	membrane protein [Acidovorax sp. CF316]	71%	_	_	_	_	_	_	_	_	_	_	None	_
orf00737_1	56	_	_	_	_	_	_	_	_	_	_	_	_	_	None	_
orf04189_1	374	gi|673065221|gb|KFJ13915.1|	uroporphyrinogen decarboxylase [Delftia acidovorans]	95%	gi|238058035|sp|A9BPZ7.1|DCUP_DELAS	RecName: Full=Uroporphyrinogen decarboxylase; Short=UPD; Short=URO-D [Delftia acidovorans SPH-1]	94%	GO:0004853;GO:0015994;GO:0005737;GO:0006779	398578.Daci_0566	uroporphyrinogen decarboxylase; Catalyzes the decarboxylation of four acetate groups of urop [...]	94.20%	COG0407	_	_	K01599	hemE, UROD
orf03991_1	429	gi|518482343|ref|WP_019652550.1|	ABC transporter permease [Variovorax paradoxus]	85%	_	_	_	_	688245.CtCNB1_2957	UrtC	85.17%	COG4177	_	_	K01998	livM
orf01815_1	442	gi|499803438|ref|WP_011484172.1|	ABC transporter permease [Polaromonas sp. JS666]	83%	gi|146324973|sp|Q2YL86.2|LIVB4_BRUA2	RecName: Full=Leu/Ile/Val-binding protein homolog 4; Flags: Precursor [Brucella abortus 2308]	53%	GO:0006865;GO:0030288	296591.Bpro_3263	putative transporter signal peptide protein	84.10%	COG0683	_	_	K01999	livK
orf00322_1	711	gi|655154876|ref|WP_028601553.1|	hypothetical protein [Ottowia thiooxydans]	71%	_	_	_	_	_	_	_	_	_	_	None	_
orf01784_1	369	gi|655156469|ref|WP_028603139.1|	membrane protein [Ottowia thiooxydans]	81%	gi|8928476|sp|Q9ZLR4.1|Y567_HELPJ	RecName: Full=UPF0118 membrane protein jhp_0514 [Helicobacter pylori J99]	48%	_	543728.Vapar_3950	protein of unknown function UPF0118	76.97%	COG0628	_	_	None	_
orf02713_1	175	gi|594557363|gb|EXU81384.1|	anhydrase [Comamonas aquatica DA1877]	91%	gi|12230953|sp|P40882.2|Y3753_PSEAE	RecName: Full=Uncharacterized protein PA3753 [Pseudomonas aeruginosa PAO1]	74%	_	3694.fgenesh4_pg.C_scaffold_10185000001	Predicted protein	88.30%	COG0663	_	_	None	_
orf02393_1	101	gi|521991907|ref|WP_020503178.1|	hypothetical protein [Lamprocystis purpurea]	56%	_	_	_	_	_	_	_	_	_	_	None	_
orf03097_1	147	gi|543578380|ref|WP_021026812.1|	phenylacetic acid degradation protein [Comamonas sp. B-9]	75%	_	_	_	_	_	_	_	_	_	_	None	_
orf02950_1	862	gi|518531747|ref|WP_019701954.1|	bifunctional aconitate hydratase 2/2-methylisocitrate dehydratase [Acidovorax avenae]	97%	gi|2506132|sp|P36683.3|ACON2_ECOLI	RecName: Full=Aconitate hydratase 2; Short=Aconitase; AltName: Full=2-methylisocitrate dehydratase; AltName: Full=Citrate hydro-lyase [Escherichia coli K-12]	83%	GO:0047456;GO:0003994;GO:0019643;GO:0005829;GO:0051539;GO:0046487	535289.Dtpsy_2277	aconitate hydratase 2	97.33%	COG1049	_	_	K01682	acnB
orf02980_1	205	gi|518486124|ref|WP_019656331.1|	CDP-alcohol phosphatidyltransferase [Variovorax paradoxus]	89%	gi|20140960|sp|P76090.2|YNBA_ECOLI	RecName: Full=Inner membrane protein YnbA [Escherichia coli K-12]	62%	GO:0008654;GO:0016020;GO:0016780	543728.Vapar_4658	CDP-alcohol phosphatidyltransferase	85.86%	COG0558	_	_	K00995	E2.7.8.5, pgsA, PGS1
orf04042_1	508	gi|651301457|ref|WP_026433145.1|	cell surface protein [Acidovorax oryzae]	56%	_	_	_	_	_	_	_	_	_	_	None	_
orf01313_1	220	gi|501162580|ref|WP_012206928.1|	membrane protein [Delftia hypothetical protein Daci_5129 [Delftia acidovorans SPH-1]	91%	gi|81175261|sp|P0ABP7.1|DEDA_ECO57	RecName: Full=Protein DedA; AltName: Full=Protein DSG-1 [Escherichia coli O157:H7]	72%	_	398578.Daci_5129	SNARE associated Golgi protein	91.55%	COG0586	_	_	K03975	dedA
orf00579_1	351	gi|489151360|ref|WP_003061072.1|	glycine/betaine ABC transporter [Comamonas testosteroni]	84%	gi|84029479|sp|P0AFM3.1|PROX_ECO57	RecName: Full=Glycine betaine-binding periplasmic protein; Flags: Precursor [Escherichia coli O157:H7]	74%	_	688245.CtCNB1_1392	Twin-arginine translocation pathway signal	88.89%	COG2113	_	_	K02002	proX
orf00778_1	440	gi|544648014|ref|WP_021082288.1|	glutamate carboxypeptidase [Bradyrhizobium sp. DFCI-1]	78%	gi|115890|sp|P06621.1|CBPG_PSES6	RecName: Full=Carboxypeptidase G2; Short=CPDG2; AltName: Full=Folate hydrolase G2; AltName: Full=Glutamate carboxypeptidase; AltName: Full=Pteroylmonoglutamic acid hy	59%	GO:0070011;GO:0008152	688245.CtCNB1_0044	peptidase M20	80.20%	COG0624	_	_	K01295	E3.4.17.11
orf01737_1	443	gi|639919589|ref|WP_024762204.1|	xanthine permease XanP [Pseudomonas nitroreducens]	92%	gi|84028012|sp|P0AGN1.1|XANP_ECO57	RecName: Full=Xanthine permease XanP [Escherichia coli O157:H7]	75%	GO:0055085;GO:0016021;GO:0005215	384676.PSEEN2224	xanthine/uracil permease family protein	91.08%	COG2233	_	_	K16345	xanP
orf03990_1	262	gi|489159841|ref|WP_003069491.1|	branched-chain amino acid ABC transporter substrate-binding protein [Comamonas testosteroni]	85%	gi|17379882|sp|Q58663.1|LIVG_METJA	RecName: Full=Probable branched-chain amino acid transport ATP-binding protein LivG [Methanocaldococcus jannaschii DSM 2661]	52%	GO:0005524;GO:0006200;GO:0016887	688245.CtCNB1_2956	high-affinity branched-chain amino acidtransport ATP-binding protein LivG	85.20%	COG0411	_	_	K01995	livG
orf04008_1	258	gi|518405965|ref|WP_019576172.1|	hypothetical protein [Curvibacter lanceolatus]	80%	gi|254783195|sp|B9MDD6.1|ENGB_ACIET	RecName: Full=Probable GTP-binding protein EngB [Acidovorax ebreus TPSY]	85%	_	397945.Aave_0983	ribosome biogenesis GTP-binding protein YsxC	86.08%	COG0218	_	_	K03978	engB
orf01553_1	88	gi|493433977|ref|WP_006389529.1|	hypothetical protein [Achromobacter xylosoxidans]	86%	_	_	_	_	398578.Daci_1557	hypothetical protein	88.10%	COG4317	_	_	None	_
orf00281_1	51	_	_	_	_	_	_	_	_	_	_	_	_	_	None	_
orf02419_1	350	gi|594557000|gb|EXU81022.1|	N5-glutamine S-adenosyl-L-methionine-dependent methyltransferase [Comamonas aquatica DA1877]	67%	gi|81860383|sp|Q8PC99.1|PRMC_XANCP	RecName: Full=Release factor glutamine methyltransferase; Short=RF MTase; AltName: Full=N5-glutamine methyltransferase PrmC; AltName: Full=Protein-(glutamine-N5) MT	64%	GO:0008168;GO:0032259	_	_	_	_	_	_	K02493	hemK, prmC
orf02324_1	112	gi|646376355|ref|WP_025516211.1|	tRNA-binding protein [Bordetella trematum]	91%	gi|25009362|sp|Q8RDD1.1|SYM_THETN	RecName: Full=Methionine--tRNA ligase; AltName: Full=Methionyl-tRNA synthetase; Short=MetRS [Thermoanaerobacter tengcongensis MB4]	59%	GO:0000049	405416.ACICU_00384	EMAP domain-containing protein	90.83%	COG0073	_	_	K06878	K06878
orf01428_1	48	_	_	_	_	_	_	_	_	_	_	_	_	_	None	_
orf03854_1	168	gi|523413563|ref|WP_020748885.1|	conserved protein of unknown function, phage related [Ralstonia solanacearum]	77%	_	_	_	_	428406.Rpic12D_2273	hypothetical protein	76.56%	_	_	NOG284770	None	_
orf04233_1	137	gi|651312418|ref|WP_026437218.1|	transcriptional regulator [Acidovorax sp. JHL-9]	88%	gi|10719899|sp|O07458.1|BADR_RHOPA	RecName: Full=Transcriptional activatory protein BadR; AltName: Full=Benzoate anaerobic degradation regulator [Rhodopseudomonas palustris CGA009]	77%	GO:0003677;GO:0005667;GO:0006355;GO:0045449;GO:0003700	164546.RALTA_B1490	Transcriptional activator of cyclohexanecarboxylate anaerobic degradation; MarR type	82.44%	COG1846	_	NOG77659	None	_
orf00362_1	387	gi|489166822|ref|WP_003076421.1|	histidine kinase [Comamonas integral membrane sensor signal transduction histidine kinase [Comamonas testosteroni ATCC 11996	75%	gi|1352501|sp|P30663.2|NIFL_AZOVI	RecName: Full=Nitrogen fixation regulatory protein	57%	GO:0016740;GO:0009987	_	_	_	_	_	_	None	_
orf02871_1	270	gi|495921885|ref|WP_008646464.1|	enoyl-CoA hydratase [Cupriavidus sp. HMR-1]	76%	_	_	_	GO:0016829	266264.Rmet_3413	enoyl-CoA hydratase/isomerase	76.05%	COG1024	_	_	None	_
orf00471_1	354	gi|519074763|ref|WP_020230638.1|	DNA polymerase III subunit delta [Acidovorax sp. MR-S7]	83%	_	_	_	GO:0003677;GO:0003887;GO:0009360;GO:0006261	397945.Aave_4546	DNA polymerase III subunit delta	83.19%	COG1466	_	_	K02340	DPO3D1, holA
orf04164_1	304	gi|612095115|gb|EZP53548.1|	4-hydroxybenzoate octaprenyltransferase [Delftia sp. RIT313]	87%	gi|189036979|sp|A1W307.1|UBIA_ACISJ	RecName: Full=4-hydroxybenzoate octaprenyltransferase; AltName: Full=4-HB polyprenyltransferase [Acidovorax sp. JS42]	85%	GO:0004659;GO:0016021;GO:0006744;GO:0005886	398578.Daci_1016	4-hydroxybenzoate polyprenyl transferase; Synthesis of 3-octaprenyl-4-hydroxybenzoate (By si [...]	87.99%	COG0382	_	_	K03179	ubiA
orf02911_1	190	gi|648592425|ref|WP_026284176.1|	hypothetical protein [Variovorax paradoxus]	71%	_	_	_	_	_	_	_	_	_	_	None	_
orf02117_1	457	gi|655158789|ref|WP_028605394.1|	membrane protein [Ottowia thiooxydans]	72%	gi|20138381|sp|Q9KV09.1|HFLK_VIBCH	RecName: Full=Protein HflK [Vibrio cholerae O1 biovar El Tor str. N16961]	62%	_	397945.Aave_1431	HflK protein	80.84%	COG0330	_	_	K04088	hflK
orf01485_1	317	gi|512561952|ref|WP_016448063.1|	MULTISPECIES: hypothetical protein [Bacteria]	74%	gi|3915483|sp|Q44018.1|YGB7_RALEU	RecName: Full=UPF0065 protein in gbd 5'region; AltName: Full=ORF7; Flags: Precursor	59%	_	398578.Daci_1436	hypothetical protein	77.32%	COG3181	_	_	None	_
orf00921_1	258	gi|648255596|ref|WP_026036745.1|	ABC transporter [Limnohabitans sp. Rim47]	92%	gi|115124|sp|P21629.1|BRAF_PSEAE	RecName: Full=High-affinity branched-chain amino acid transport ATP-binding protein BraF [Pseudomonas aeruginosa PAO1]	67%	GO:0005524;GO:1902358;GO:0006200;GO:0003333;GO:0015419;GO:0015425	543728.Vapar_2103	ABC transporter related	91.41%	COG0411	_	_	K01995	livG
orf01884_1	46	_	_	_	_	_	_	_	_	_	_	_	_	_	None	_
orf03179_1	141	gi|538485708|ref|WP_021003630.1|	hypothetical protein [Variovorax paradoxus]	86%	_	_	_	_	266835.mll4938	hypothetical protein	82.14%	_	_	NOG05847	None	_
orf02034_1	258	gi|653279106|ref|WP_027475675.1|	hypothetical protein [Curvibacter gracilis]	88%	_	_	_	GO:0030554	365044.Pnap_2757	CBS domain-containing protein	87.59%	COG0517	_	_	None	_
orf00840_1	465	gi|500128635|ref|WP_011804640.1|	MULTISPECIES: trigger factor trigger factor [Acidovorax sp. JS42]	89%	gi|166229008|sp|A1W5B5.1|TIG_ACISJ	RecName: Full=Trigger factor; Short=TF; AltName: Full=PPIase [Acidovorax sp. JS42]	89%	GO:0006457;GO:0003755;GO:0051301;GO:0000413;GO:0015031;GO:0007049;GO:0005737	232721.Ajs_1208	trigger factor; Involved in protein export. Acts as a chaperone by maintaining the newly syn [...]	89.10%	COG0544	_	_	K03545	tig
orf01182_1	538	gi|652654087|ref|WP_027015330.1|	multidrug resistance protein B [Comamonas composti]	83%	gi|1169524|sp|P44927.1|EMRB_HAEIN	RecName: Full=Multidrug export protein EmrB [Haemophilus influenzae Rd KW20]	71%	GO:0055085;GO:0016021;GO:0005886	398578.Daci_3742	EmrB/QacA family drug resistance transporter	87.38%	COG0477	_	_	K03446	emrB
orf03336_1	1163	gi|503107869|ref|WP_013342622.1|	IMP dehydrogenase [Burkholderia sp. CCGE1003]	77%	_	_	_	_	543728.Vapar_3405	transglutaminase domain protein	89.74%	COG1305	_	_	None	_
orf03237_1	266	gi|654295403|ref|WP_027809975.1|	aminoglycoside resistance protein [Burkholderia cenocepacia]	70%	gi|84028416|sp|P0AG05.1|S3AD_ECOLX	RecName: Full=Streptomycin 3''-adenylyltransferase [Escherichia coli]	70%	GO:0016740	269483.Bcep18194_B2105	aminoglycoside resistance protein	75.93%	COG1708	_	_	K00984	aadA
orf00318_1	224	gi|655154883|ref|WP_028601560.1|	catabolite gene activator protein [Ottowia thiooxydans]	76%	gi|54036105|sp|Q6C2X0.1|KAPR_YARLI	RecName: Full=cAMP-dependent protein kinase regulatory subunit; Short=PKA regulatory subunit	57%	GO:0006351	296591.Bpro_3800	Crp/FNR family transcriptional regulator	76.84%	COG0664	_	_	None	_
orf01880_1	558	gi|497203318|ref|WP_009517580.1|	dihydrolipoamide acetyltransferase [Hydrogenophaga sp. PBC]	85%	gi|124106293|sp|Q59098.2|ODP2_CUPNH	RecName: Full=Dihydrolipoyllysine-residue acetyltransferase component of pyruvate dehydrogenase complex; AltName: Full=Dihydrolipoamide acetyltransferase component	76%	GO:0004742;GO:0045254;GO:0006094;GO:0006096;GO:0042967	397945.Aave_2463	pyruvate dehydrogenase complex dihydrolipoamide acetyltransferase	92.79%	COG0508	_	_	K00627	DLAT, aceF, pdhC
orf00690_1	252	_	_	_	_	_	_	_	_	_	_	_	_	_	None	_
orf00169_1	192	gi|654526704|ref|WP_027994834.1|	ATP--cobalamin adenosyltransferase [Simplicispira psychrophila]	89%	gi|54040078|sp|P64804.1|PDUO_MYCBO	RecName: Full=Cob(I)yrinic acid a,c-diamide adenosyltransferase; AltName: Full=Cob(I)alamin adenosyltransferase [Mycobacterium bovis AF2122/97]	61%	_	398578.Daci_0066	ATP--cobalamin adenosyltransferase	90.61%	COG2096	_	_	K00798	E2.5.1.17, cobO, btuR
orf04337_1	87	gi|518255912|ref|WP_019426120.1|	cell division topological specificity factor MinE [Limnohabitans sp. Rim28]	92%	gi|156632532|sp|A1TIF0.1|MINE_ACIAC	RecName: Full=Cell division topological specificity factor [Acidovorax citrulli AAC00-1]	87%	GO:0032955	397945.Aave_0126	cell division topological specificity factor MinE; Prevents the cell division inhibition by [...]	89.02%	COG0851	_	_	K03608	minE
orf01791_1	57	_	_	_	_	_	_	_	_	_	_	_	_	_	None	_
orf03576_1	75	gi|518256172|ref|WP_019426380.1|	hypothetical protein [Limnohabitans sp. Rim28]	69%	gi|31563288|sp|Q9HVP7.1|YACG_PSEAE	RecName: Full=DNA gyrase inhibitor YacG [Pseudomonas aeruginosa PAO1]	63%	_	365044.Pnap_0771	hypothetical protein	77.78%	COG3024	_	_	K09862	K09862
orf01954_1	89	_	_	_	_	_	_	_	_	_	_	_	_	_	None	_
orf03093_1	61	_	_	_	_	_	_	_	_	_	_	_	_	_	None	_
orf02540_1	586	gi|555425673|ref|WP_023264332.1|	peptidase [Cupriavidus sp. peptidase [Cupriavidus sp. HPC(L)]	80%	_	_	_	_	398578.Daci_0272	PepSY-associated TM helix domain-containing protein	78.22%	COG3182	_	_	None	_
orf00105_1	63	_	_	_	_	_	_	_	_	_	_	_	_	_	None	_
orf01336_1	42	_	_	_	_	_	_	_	_	_	_	_	_	_	None	_
orf02136_1	165	gi|500128989|ref|WP_011804994.1|	MULTISPECIES: peptidoglycan-binding protein [Acidovorax]	75%	gi|18202558|sp|Q51886.1|PAL_PASMU	RecName: Full=Outer membrane protein P6; Short=OMP P6; AltName: Full=P6-like; AltName: Full=Peptidoglycan-associated lipoprotein; Flags: Precursor [Pasteurella multo	68%	GO:0016020;GO:0071944	232721.Ajs_1724	TonB box domain-containing protein	75.32%	COG2885	_	_	K03640	pal
orf01896_1	414	gi|489165431|ref|WP_003075040.1|	acyl-CoA dehydrogenase [Comamonas testosteroni]	90%	gi|1168281|sp|P45867.1|ACDA_BACSU	RecName: Full=Acyl-CoA dehydrogenase [Bacillus subtilis subsp. subtilis str. 168]	53%	GO:0006574;GO:0006552;GO:0004085;GO:0006631;GO:0050660;GO:0006118;GO:0003995;GO:0055114;GO:0006550	398578.Daci_3610	acyl-CoA dehydrogenase domain-containing protein	88.97%	COG1960	_	_	None	_
orf02548_1	149	gi|518258787|ref|WP_019428995.1|	hypothetical protein [Limnohabitans sp. Rim47]	76%	_	_	_	_	296591.Bpro_2566	phenylacetic acid degradation-related protein	75.78%	COG2050	_	_	None	_
orf04047_1	200	_	_	_	_	_	_	_	_	_	_	_	_	_	None	_
orf03255_1	57	_	_	_	_	_	_	_	_	_	_	_	_	_	None	_
orf02098_1	521	gi|651307264|ref|WP_026434905.1|	acyl-CoA synthetase [Acidovorax sp. JHL-9]	73%	gi|2829810|sp|P94547.1|LCFA_BACSU	RecName: Full=Long-chain-fatty-acid--CoA ligase; AltName: Full=Long-chain acyl-CoA synthetase [Bacillus subtilis subsp. subtilis str. 168]	50%	_	232721.Ajs_0104	AMP-dependent synthetase and ligase	76.99%	COG0318	_	_	None	_
orf00455_1	38	_	_	_	_	_	_	_	_	_	_	_	_	_	None	_
orf04138_1	439	gi|655155012|ref|WP_028601689.1|	hypothetical protein [Ottowia thiooxydans]	66%	_	_	_	_	_	_	_	_	_	_	None	_
orf03893_1	675	gi|658510446|ref|WP_029705979.1|	3-phosphoshikimate 1-carboxyvinyltransferase [Rhodoferax saidenbachensis]	80%	gi|123759129|sp|Q3SK83.1|AROA_THIDA	RecName: Full=3-phosphoshikimate 1-carboxyvinyltransferase; AltName: Full=5-enolpyruvylshikimate-3-phosphate synthase; Short=EPSP synthase; Short=EPSPS [Thiobacill	68%	GO:0016765;GO:0016310;GO:0008652;GO:0016301;GO:0000166;GO:0006139	338969.Rfer_1567	bifunctional 3-phosphoshikimate 1-carboxyvinyltransferase/cytidine monophosphate kinase	80.88%	COG0128	_	_	K00800	aroA
orf00027_1	223	gi|519074285|ref|WP_020230160.1|	membrane protein [Acidovorax sp. MR-S7]	90%	gi|586657|sp|P37619.1|YHHQ_ECOLI	RecName: Full=Inner membrane protein YhhQ [Escherichia coli K-12]	77%	_	535289.Dtpsy_2235	hypothetical protein	89.30%	COG1738	_	_	K09125	K09125
orf02921_1	183	gi|651300054|ref|WP_026431752.1|	hypothetical protein [Acidovorax oryzae]	71%	_	_	_	_	365044.Pnap_1928	hypothetical protein	80.65%	COG1430	_	_	K09005	K09005
orf04027_1	260	gi|503666443|ref|WP_013900519.1|	hypothetical protein [Ramlibacter tataouinensis]	69%	_	_	_	_	312153.Pnuc_0448	hypothetical protein	75.38%	COG4340	_	_	None	_
orf03555_1	468	gi|655159317|ref|WP_028605920.1|	signal recognition particle [Ottowia thiooxydans]	96%	gi|84028787|sp|P0AGD9.1|SRP54_ECO57	RecName: Full=Signal recognition particle protein; AltName: Full=Fifty-four homolog [Escherichia coli O157:H7]	77%	GO:0006614;GO:0006184;GO:0005525;GO:0048500;GO:0003924;GO:0008312	543728.Vapar_0962	signal recognition particle protein	92.71%	COG0541	_	_	K03106	SRP54, ffh
orf03918_1	574	gi|651309031|ref|WP_026436660.1|	FAD-dependent oxidoreductase [Acidovorax sp. JHL-9]	86%	gi|172046626|sp|Q05627.2|Y202_CLOB8	RecName: Full=Uncharacterized protein Cbei_0202; AltName: Full=ORF1 [Clostridium beijerinckii NCIMB 8052]	70%	GO:0055114;GO:0016491	397945.Aave_4301	FAD dependent oxidoreductase	82.98%	COG2509	_	_	K07137	K07137
orf01953_1	45	_	_	_	_	_	_	_	_	_	_	_	_	_	None	_
orf02766_1	42	_	_	_	_	_	_	_	_	_	_	_	_	_	None	_
orf01956_1	120	gi|655157823|ref|WP_028604474.1|	repressor [Ottowia thiooxydans]	81%	_	_	_	GO:0003677;GO:0006281;GO:0016787;GO:0006355;GO:0009432	6085.XP_002155836	hypothetical protein LOC100204225	82.46%	COG1974	_	_	K03503	DPO5D, umuD
orf00598_1	695	gi|495103983|ref|WP_007828806.1|	histidine kinase [Variovorax sp. CF313]	68%	gi|585041|sp|P37739.1|DCTS_RHOCA	RecName: Full=C4-dicarboxylate transport sensor protein DctS	62%	GO:0007165;GO:0044237;GO:0016772	_	_	_	_	_	_	K11711	dctS
orf04299_1	318	gi|630947018|gb|KCZ93301.1|	AAA ATPase [Hyphomonas johnsonii MHS-2]	83%	_	_	_	GO:0005524;GO:0006200;GO:0016887	228405.HNE_1899	AAA family ATPase	82.47%	COG0714	_	_	None	_
orf02243_1	341	gi|652647013|ref|WP_027010899.1|	alpha/beta hydrolase [Comamonas sp. B-9]	90%	_	_	_	GO:0016787;GO:0016746;GO:0008152	398527.Bphyt_6173	alpha/beta hydrolase fold	79.35%	COG0596	_	_	None	_
orf00425_1	92	gi|504087722|ref|WP_014321716.1|	hypothetical protein [Desulfovibrio desulfuricans]	74%	gi|2495803|sp|Q57574.1|Y110_METJA	RecName: Full=Uncharacterized protein MJ0110 [Methanocaldococcus jannaschii DSM 2661]	65%	_	391774.Dvul_2883	hypothetical protein	75.00%	COG4095	_	_	K15383	K15383
orf02898_1	163	gi|503283958|ref|WP_013518619.1|	acetolactate synthase [Alicycliphilus denitrificans]	95%	gi|20141514|sp|P21622.2|ILVH_SALTY	RecName: Full=Acetolactate synthase isozyme 3 small subunit; AltName: Full=ALS-III; AltName: Full=Acetohydroxy-acid synthase III small subunit; Short=AHAS-III [Salm	80%	GO:0009099;GO:0009098;GO:0005948;GO:0015940;GO:0016597;GO:0009097;GO:0003984	296591.Bpro_2318	acetolactate synthase 3 regulatory subunit	95.71%	COG0440	_	_	K01653	E2.2.1.6S, ilvH, ilvN
orf03929_1	39	_	_	_	_	_	_	_	_	_	_	_	_	_	None	_
orf03081_1	484	gi|512565651|ref|WP_016449344.1|	hypothetical protein [Delftia hypothetical protein HMPREF9701_04813 [Delftia acidovorans CCUG 274B]	93%	gi|20141935|sp|P55189.2|YBAR_BACSU	RecName: Full=Putative sulfate transporter YbaR [Bacillus subtilis subsp. subtilis str. 168]	69%	GO:1902358;GO:0015116;GO:0016021	398578.Daci_0815	sulphate transporter	93.02%	COG0659	_	_	K03321	TC.SULP
orf00267_1	265	gi|653032450|ref|WP_027284210.1|	short-chain dehydrogenase [Rubritepida flocculans]	80%	gi|308153434|sp|Q8SPU8.2|DHRS4_BOVIN	RecName: Full=Dehydrogenase/reductase SDR family member 4; AltName: Full=NADPH-dependent carbonyl reductase/NADP-retinol dehydrogenase; Short=CR; Short=PHCR; AltN	58%	_	402881.Plav_0273	short-chain dehydrogenase/reductase SDR	78.49%	COG1028	_	_	None	_
orf01751_1	511	gi|500119156|ref|WP_011795161.1|	secretion protein HlyD [Acidovorax citrulli]	71%	gi|363805380|sp|D4I6V2.1|MDTA_ERWAE	RecName: Full=Multidrug resistance protein MdtA; AltName: Full=Multidrug transporter MdtA; Flags: Precursor	63%	_	397945.Aave_2038	RND family efflux transporter MFP subunit	76.51%	COG0845	_	_	K07799	mdtA
orf03932_1	64	_	_	_	_	_	_	_	_	_	_	_	_	_	None	_
orf03288_1	337	gi|500130286|ref|WP_011806291.1|	NADP-dependent oxidoreductase [Acidovorax sp. JS42]	87%	gi|84029321|sp|Q40648.2|KCAB_ORYSJ	RecName: Full=Probable voltage-gated potassium channel subunit beta; AltName: Full=K(+) channel subunit beta [Oryza sativa Japonica Group]	58%	GO:0055114;GO:0016491	232721.Ajs_3167	aldo/keto reductase	86.81%	COG0667	_	_	None	_
orf00300_1	574	gi|517734618|ref|WP_018904826.1|	long-chain fatty acid--CoA ligase [Variovorax paradoxus]	73%	gi|76789646|sp|P17814.2|4CL1_ORYSJ	RecName: Full=Probable 4-coumarate--CoA ligase 1; Short=4CL 1; Short=Os4CL1; AltName: Full=4-coumaroyl-CoA synthase 1 [Oryza sativa Japonica Group]	52%	_	_	_	_	_	_	_	K00666	K00666
orf02635_1	393	gi|665886924|ref|WP_031254130.1|	acyl-CoA dehydrogenase [Curvibacter lanceolatus]	87%	gi|32130423|sp|P51174.2|ACADL_MOUSE	RecName: Full=Long-chain specific acyl-CoA dehydrogenase, mitochondrial; Short=LCAD; Flags: Precursor [Mus musculus]	66%	GO:0006574;GO:0006552;GO:0004085;GO:0006631;GO:0050660;GO:0006118;GO:0003995;GO:0055114;GO:0006550	266264.Rmet_5024	acyl-CoA dehydrogenase-like protein	82.16%	COG1960	KOG0141	_	K00249	ACADM, acd
orf00045_1	523	gi|612098448|gb|EZP56833.1|	tRNA modification GTPase MnmE [Delftia sp. RIT313]	78%	gi|205829049|sp|A1TWI4.1|MNME_ACIAC	RecName: Full=tRNA modification GTPase MnmE [Acidovorax citrulli AAC00-1]	77%	GO:0016787;GO:0000166;GO:0005622;GO:0043167;GO:0008033	398578.Daci_6055	tRNA modification GTPase TrmE	77.90%	COG0486	_	_	K03650	mnmE, trmE, MSS1
orf03423_1	490	gi|518407436|ref|WP_019577643.1|	MULTISPECIES: amidophosphoribosyltransferase [Curvibacter]	91%	gi|13431813|sp|Q9L6B8.3|PUR1_PASMU	RecName: Full=Amidophosphoribosyltransferase; Short=ATase; AltName: Full=Glutamine phosphoribosylpyrophosphate amidotransferase; Short=GPATase [Pasteurella multocid	74%	GO:0006541;GO:0006536;GO:0046872;GO:0009116;GO:0004044;GO:0009113;GO:0006189	296591.Bpro_1607	amidophosphoribosyltransferase	89.86%	COG0034	_	_	K00764	purF, PPAT
orf02207_1	515	gi|538494305|ref|WP_021007209.1|	hypothetical protein [Variovorax paradoxus]	64%	gi|121957897|sp|Q478G7.1|Y4038_DECAR	RecName: Full=UPF0061 protein Daro_4038 [Dechloromonas aromatica RCB]	64%	_	_	_	_	_	_	_	None	_
orf02977_1	491	gi|502974848|ref|WP_013209824.1|	multidrug transporter [Ralstonia solanacearum]	80%	gi|12644685|sp|Q51487.2|OPRM_PSEAE	RecName: Full=Outer membrane protein OprM; Flags: Precursor [Pseudomonas aeruginosa PAO1]	55%	GO:0016020;GO:0008289;GO:0006810;GO:0005215	267608.RS00901	multidrug resistance efflux pump protein	81.32%	COG1538	_	_	None	_
orf03751_1	242	gi|518405845|ref|WP_019576052.1|	peptidyl-tRNA hydrolase [Curvibacter lanceolatus]	76%	gi|259537455|sp|C5CYZ7.1|PTH_VARPS	RecName: Full=Peptidyl-tRNA hydrolase; Short=PTH [Variovorax paradoxus S110]	79%	GO:0008152;GO:0005737;GO:0004045	543728.Vapar_4347	peptidyl-tRNA hydrolase; The natural substrate for this enzyme may be peptidyl- tRNAs which [...]	79.26%	COG0193	KOG2255	_	K01056	PTH1, pth, spoVC
orf00240_1	166	gi|652807552|ref|WP_027102392.1|	peroxiredoxin [Comamonadaceae bacterium URHA0028]	82%	gi|75119143|sp|Q69TY4.1|PR2E1_ORYSJ	RecName: Full=Peroxiredoxin-2E-1, chloroplastic; AltName: Full=Peroxiredoxin IIE-1; AltName: Full=Thioredoxin reductase 2E-1; Flags: Precursor [Oryza sativa Japoni	65%	GO:0055114;GO:0016491	398578.Daci_0401	redoxin domain-containing protein	79.39%	COG0678	_	_	None	_
orf00394_1	236	gi|499804884|ref|WP_011485618.1|	hypothetical protein [Polaromonas sp. JS666]	53%	_	_	_	_	_	_	_	_	_	_	None	_
orf01690_1	139	gi|519074935|ref|WP_020230810.1|	Holliday junction resolvase [Acidovorax sp. MR-S7]	81%	gi|146325599|sp|Q21YP1.1|RUVX_ALBFT	RecName: Full=Putative Holliday junction resolvase [Rhodoferax ferrireducens T118]	78%	GO:0006281;GO:0090305;GO:0006310;GO:0005737;GO:0004518;GO:0003676	232721.Ajs_3572	Holliday junction resolvase YqgF	83.16%	COG0816	_	_	K07447	ruvX
orf02651_1	426	gi|655156896|ref|WP_028603563.1|	membrane protein [Ottowia thiooxydans]	75%	gi|732093|sp|P39385.1|YJIN_ECOLI	RecName: Full=Uncharacterized protein YjiN [Escherichia coli K-12]	58%	_	_	_	_	_	_	_	None	_
orf02991_1	114	gi|594555203|gb|EXU79239.1|	hypothetical protein AX13_05655 [Comamonas aquatica DA1877]	71%	gi|2501677|sp|Q47417.1|TRUC_PECCC	RecName: Full=tRNA pseudouridine synthase C; AltName: Full=tRNA pseudouridine(65) synthase; AltName: Full=tRNA pseudouridylate synthase C; AltName: Full=tRNA-uridine	60%	_	398578.Daci_1489	hypothetical protein	81.67%	COG3098	_	_	None	_
orf02454_1	196	gi|503307036|ref|WP_013541697.1|	flagellar motor protein MotA [Variovorax paradoxus]	86%	gi|3913607|sp|Q55834.1|EXBL1_SYNY3	RecName: Full=Putative biopolymer transport protein ExbB-like 1 [Synechocystis sp. PCC 6803 substr. Kazusa]	49%	GO:0008565;GO:0016021;GO:0015031	543728.Vapar_2643	MotA/TolQ/ExbB proton channel	86.93%	COG0811	_	_	K03561	exbB
orf01333_1	232	gi|601438262|gb|EYS85680.1|	GntR family transcriptional regulator [Cupriavidus sp. SK-4]	69%	gi|129347|sp|P13669.1|MNGR_ECOLI	RecName: Full=Mannosyl-D-glycerate transport/metabolism system repressor MngR; AltName: Full=Fatty acyl-responsive regulator; AltName: Full=Protein P30 [Escherichia c	54%	_	_	_	_	_	_	_	K03710	K03710
orf04215_1	292	gi|498148664|ref|WP_010462820.1|	3-hydroxybutyryl-CoA dehydrogenase [Acidovorax radicis]	85%	gi|313104114|sp|P77851.2|HBD_THETC	RecName: Full=3-hydroxybutyryl-CoA dehydrogenase; AltName: Full=Beta-hydroxybutyryl-CoA dehydrogenase; Short=BHBD	73%	GO:0055114;GO:0018874;GO:0006574;GO:0008691;GO:0070403;GO:0006552;GO:0006554;GO:0006568;GO:0006633;GO:0003857;GO:0006550	397945.Aave_4261	3-hydroxybutyryl-CoA dehydrogenase	84.34%	COG1250	_	_	K00074	paaH, hbd, fadB, mmgB
orf00630_1	575	gi|594555296|gb|EXU79331.1|	sodium:proton antiporter [Comamonas aquatica DA1877]	84%	gi|189029558|sp|A8FHE3.1|NHAK_BACP2	RecName: Full=Sodium, potassium, lithium and rubidium/H(+) antiporter [Bacillus pumilus SAFR-032]	62%	GO:1902600;GO:0006885;GO:0016021;GO:0015299	398578.Daci_5974	Na+/H+ antiporter	83.43%	COG0025	_	_	K03316	TC.CPA1
orf01490_1	40	_	_	_	_	_	_	_	_	_	_	_	_	_	None	_
orf01837_1	334	gi|495131148|ref|WP_007855959.1|	ABC transporter substrate-binding protein [Acidovorax sp. CF316]	69%	_	_	_	_	_	_	_	_	_	_	None	_
orf00113_1	588	gi|518258959|ref|WP_019429167.1|	phosphoenolpyruvate-protein phosphotransferase [Limnohabitans sp. Rim47]	78%	gi|124021694|sp|P23536.2|PT1_CUPNH	RecName: Full=Phosphoenolpyruvate-protein phosphotransferase; AltName: Full=Phosphotransferase system, enzyme I; Short=Protein I [Ralstonia eutropha H16]	73%	GO:0008643;GO:0016772	338969.Rfer_0603	phosphoenolpyruvate-protein phosphotransferase	78.56%	COG1080	_	_	K08483	PTS-EI.PTSI, ptsI
orf01141_1	225	gi|518257965|ref|WP_019428173.1|	hypothetical protein [Limnohabitans sp. Rim28]	63%	_	_	_	_	_	_	_	_	_	_	K01515	nudF
orf00480_1	755	gi|521046296|ref|WP_020378320.1|	hypothetical protein [Candidatus Microthrix parvicella]	55%	_	_	_	_	_	_	_	_	_	_	K00786	E2.4.-.-
orf04212_1	487	gi|655154931|ref|WP_028601608.1|	potassium transporter Trk [Ottowia thiooxydans]	82%	gi|84029191|sp|P0AFZ8.1|TRKH_ECO57	RecName: Full=Trk system potassium uptake protein TrkH [Escherichia coli O157:H7]	63%	GO:0016020;GO:0006813;GO:0055085;GO:0008324	_	_	_	_	_	_	K03498	trkH
orf02502_1	122	gi|500120440|ref|WP_011796445.1|	thioredoxin [Acidovorax hypothetical protein Aave_3386 [Acidovorax citrulli AAC00-1]	71%	_	_	_	_	_	_	_	_	_	_	None	_
orf02278_1	963	gi|492834921|ref|WP_005988875.1|	membrane protein [Xanthomonas putative membrane protein [Xanthomonas vesicatoria ATCC 35937]	71%	_	_	_	_	190486.XAC3350	hypothetical protein	76.69%	COG5373	_	_	None	_
orf00924_1	331	gi|625320644|gb|KCB35358.1|	tripartite tricarboxylate transporter family receptor [Bordetella hinzii 8-296-03]	86%	gi|3915572|sp|P70791.1|YTUY_AGRVI	RecName: Full=UPF0065 protein in the TAR-I ttuE-ttuC' intergenic region; AltName: Full=ORFY; Flags: Precursor	52%	GO:0030288	_	_	_	_	_	_	None	_
orf03719_1	300	gi|653285256|ref|WP_027478297.1|	inorganic polyphosphate kinase [Curvibacter gracilis]	76%	gi|122479446|sp|Q21XX2.1|NADK_ALBFT	RecName: Full=NAD kinase; AltName: Full=ATP-dependent NAD kinase [Rhodoferax ferrireducens T118]	74%	GO:0016301;GO:0000166;GO:0046496;GO:0043167	296591.Bpro_1302	NAD(+)/NADH kinase family protein; Catalyzes the phosphorylation of NAD to NADP. Utilizes AT [...]	75.84%	COG0061	_	_	K00858	ppnK, NADK
orf04270_1	256	gi|503286340|ref|WP_013521001.1|	fimbrial assembly protein, fimb [Alicycliphilus denitrificans]	81%	gi|120400|sp|P17834.1|FIMBI_DICNO	RecName: Full=Fimbrial assembly protein, serogroup I	55%	_	_	_	_	_	_	_	None	_
orf01073_1	239	_	_	_	_	_	_	_	_	_	_	_	_	_	None	_
orf02041_1	37	_	_	_	_	_	_	_	_	_	_	_	_	_	None	_
orf03636_1	254	gi|543579679|ref|WP_021028040.1|	ABC transporter ATP-binding protein [Comamonas sp. B-9]	76%	gi|119898|sp|P15031.1|FECE_ECOLI	RecName: Full=Fe(3+) dicitrate transport ATP-binding protein FecE; AltName: Full=Iron(III) dicitrate transport ATP-binding protein FecE [Escherichia coli K-12]	59%	GO:0044699;GO:0008152;GO:0000166;GO:0016887	_	_	_	_	_	_	K02013	ABC.FEV.A
orf03186_1	45	_	_	_	_	_	_	_	_	_	_	_	_	_	None	_
orf02947_1	301	gi|489571453|ref|WP_003475899.1|	hypothetical protein [Clostridium perfringens]	61%	gi|123797137|sp|Q3U962.1|CO5A2_MOUSE	RecName: Full=Collagen alpha-2(V) chain; Flags: Precursor [Mus musculus]	53%	_	_	_	_	_	_	_	K06236	COL1AS
orf02960_1	433	gi|500129949|ref|WP_011805954.1|	MULTISPECIES: type II citrate synthase [Acidovorax]	97%	gi|7387572|sp|O33915.2|CISY_RHIME	RecName: Full=Citrate synthase [Sinorhizobium meliloti 1021]	81%	GO:0006099;GO:0046487;GO:0044262;GO:0004108;GO:0005737	232721.Ajs_2798	type II citrate synthase	96.74%	COG0372	_	_	K01647	CS, gltA
orf00195_1	222	gi|519074346|ref|WP_020230221.1|	hypothetical protein [Acidovorax sp. MR-S7]	91%	gi|1723888|sp|P52076.1|QSEB_ECOLI	RecName: Full=Transcriptional regulatory protein QseB [Escherichia coli K-12]	67%	GO:0003677;GO:0000160;GO:0006355;GO:0035556;GO:0045449;GO:0000156	_	_	_	_	_	_	K02483	K02483
orf00337_1	153	_	_	_	_	_	_	_	_	_	_	_	_	_	None	_
orf00555_1	229	gi|516076636|ref|WP_017507219.1|	molybdate ABC transporter permease [beta proteobacterium L13]	80%	gi|84028143|sp|P0AF02.1|MODB_ECO57	RecName: Full=Molybdenum transport system permease protein ModB [Escherichia coli O157:H7]	61%	_	391008.Smal_2227	molybdate ABC transporter, inner membrane subunit; Part of a binding-protein-dependent trans [...]	78.28%	COG4149	_	_	K02018	modB
orf02196_1	115	_	_	_	_	_	_	_	_	_	_	_	_	_	None	_
orf02286_1	357	gi|549630053|ref|WP_022539204.1|	peptide ABC transporter substrate-binding protein [Ralstonia pickettii]	75%	gi|81323495|sp|Q8VQK6.1|Y1033_BRUAB	RecName: Full=Putative peptide import ATP-binding protein BruAb2_1033 [Brucella abortus bv. 1 str. 9-941]	66%	_	_	_	_	_	_	_	K02031	ABC.PE.A
orf00816_1	1591	gi|652646654|ref|WP_027010714.1|	glutamate synthase [Comamonas sp. B-9]	94%	gi|1707984|sp|P55037.1|GLTB_SYNY3	RecName: Full=Ferredoxin-dependent glutamate synthase 1; AltName: Full=Fd-GOGAT [Synechocystis sp. PCC 6803 substr. Kazusa]	76%	GO:0006537;GO:0016041;GO:0055114	319795.Dgeo_2626	glutamate synthase (ferredoxin)	82.28%	COG0069;COG0070;COG0067	_	_	K00284	E1.4.7.1
orf02571_1	41	_	_	_	_	_	_	_	_	_	_	_	_	_	None	_
orf04244_1	693	gi|495113236|ref|WP_007838056.1|	heat shock protein 90 [Variovorax sp. CF313]	86%	gi|166223011|sp|A1W3A1.1|HTPG_ACISJ	RecName: Full=Chaperone protein HtpG; AltName: Full=Heat shock protein HtpG; AltName: Full=High temperature protein G [Acidovorax sp. JS42]	86%	GO:0006457;GO:0005524;GO:0051082;GO:0006950;GO:0005737	543728.Vapar_4976	heat shock protein 90	85.91%	COG0326	_	_	K04079	htpG, HSP90A
orf03669_1	277	gi|503284206|ref|WP_013518867.1|	heat-shock protein [Alicycliphilus denitrificans]	70%	_	_	_	_	_	_	_	_	_	_	None	_
orf02905_1	179	gi|500124524|ref|WP_011800529.1|	glyoxalase [Polaromonas glyoxalase/bleomycin resistance protein/dioxygenase [Polaromonas naphthalenivorans CJ2]	97%	_	_	_	GO:0016829;GO:0055114;GO:0016491	365044.Pnap_1119	glyoxalase/bleomycin resistance protein/dioxygenase	97.60%	COG0346	_	_	None	_
orf01510_1	50	_	_	_	_	_	_	_	_	_	_	_	_	_	None	_
orf03014_1	383	gi|665886897|ref|WP_031254103.1|	cobalamin biosynthesis protein CobD [Curvibacter lanceolatus]	66%	gi|6225181|sp|O27460.1|COBD_METTH	RecName: Full=Probable cobalamin biosynthesis protein CobD [Methanothermobacter thermautotrophicus str. Delta H]	54%	_	535289.Dtpsy_2533	cobalamin biosynthesis protein CobD	76.26%	COG1270	_	_	K02227	cbiB, cobD
orf03410_1	120	gi|501159764|ref|WP_012204183.1|	MULTISPECIES: hypothetical protein [Delftia]	63%	_	_	_	_	_	_	_	_	_	_	None	_
orf04136_1	90	_	_	_	_	_	_	_	_	_	_	_	_	_	None	_
orf03100_1	304	gi|517745126|ref|WP_018915334.1|	hypothetical protein [Thiomonas sp. FB-6]	68%	gi|3916007|sp|P37641.2|YHJC_ECOLI	RecName: Full=Uncharacterized HTH-type transcriptional regulator YhjC [Escherichia coli K-12]	56%	_	_	_	_	_	_	_	None	_
orf00239_1	89	gi|497205034|ref|WP_009519296.1|	30S ribosomal protein S17 [Hydrogenophaga sp. PBC]	97%	gi|166219425|sp|A1TJ16.1|RS17_ACIAC	RecName: Full=30S ribosomal protein S17 [Acidovorax citrulli AAC00-1]	96%	GO:0005840;GO:0042254;GO:0006412;GO:0003735;GO:0019843	397945.Aave_0347	30S ribosomal protein S17; One of the primary rRNA binding proteins, it binds specifically t [...]	95.51%	COG0186	_	_	K02961	RP-S17, MRPS17, rpsQ
orf01408_1	377	gi|499802846|ref|WP_011483580.1|	glucose sorbosone dehydrogenase [Polaromonas sp. JS666]	76%	gi|3025211|sp|P75804.1|YLII_ECOLI	RecName: Full=Soluble aldose sugar dehydrogenase YliI; Short=Asd; Flags: Precursor [Escherichia coli K-12]	61%	GO:0008152;GO:0003824	296591.Bpro_2666	glucose sorbosone dehydrogenase	75.91%	COG2133	_	_	None	_
orf01643_1	360	gi|518910318|ref|WP_020066193.1|	hypothetical protein [Burkholderia bryophila]	73%	gi|74580971|sp|Q96XE0.1|ADH_SULTO	RecName: Full=NAD-dependent alcohol dehydrogenase [Sulfolobus tokodaii str. 7]	52%	_	_	_	_	_	_	_	K13953	adhP
orf00524_1	332	gi|500127981|ref|WP_011803986.1|	MULTISPECIES: glycyl-tRNA synthetase subunit alpha [Acidovorax]	95%	gi|166200185|sp|A1W3F2.1|SYGA_ACISJ	RecName: Full=Glycine--tRNA ligase alpha subunit; AltName: Full=Glycyl-tRNA synthetase alpha subunit; Short=GlyRS [Acidovorax sp. JS42]	95%	GO:0004820;GO:0005524;GO:0009345;GO:0006426;GO:0006544;GO:0006566;GO:0006563	232721.Ajs_0527	glycyl-tRNA synthetase subunit alpha	95.90%	COG0752	_	_	K01878	glyQ
orf00617_1	419	gi|659862918|ref|WP_029910242.1|	cytochrome P450 [Caulobacter sp. UNC358MFTsu5.1]	79%	gi|23396527|sp|Q59723.1|CPXO_PSEPU	RecName: Full=Linalool 8-monooxygenase; AltName: Full=Cytochrome P450 111; AltName: Full=Cytochrome P450lin [Pseudomonas putida]	57%	GO:0046872;GO:0016491	190650.CC_0063	cytochrome P450	77.78%	COG2124	_	_	None	_
orf01678_1	269	gi|503286422|ref|WP_013521083.1|	IclR family transcriptional regulator [Alicycliphilus denitrificans]	77%	_	_	_	GO:0006351	340100.Bpet0265	IclR family transcriptional regulator	77.22%	COG1414	_	_	None	_
orf03871_1	63	_	_	_	_	_	_	_	_	_	_	_	_	_	None	_
orf01984_1	100	gi|657325746|gb|KEH08105.1|	hypothetical protein GY15_32450 [Delftia tsuruhatensis]	74%	_	_	_	_	_	_	_	_	_	_	None	_
orf02841_1	59	gi|505247356|ref|WP_015434458.1|	RNA-binding protein [Azoarcus sp. KH32C]	93%	gi|81598962|sp|Q5P7B8.1|HFQ_AROAE	RecName: Full=RNA-binding protein Hfq [Aromatoleum aromaticum EbN1]	92%	GO:0003723;GO:0006355;GO:0006950	76114.ebA1255	RNA-binding protein Hfq; RNA chaperone that binds small regulatory RNA (sRNAs) and mRNAs to [...]	92.98%	COG1923	_	_	K03666	hfq
orf00853_1	123	gi|655478436|ref|WP_028860424.1|	hypothetical protein [Ralstonia solanacearum]	73%	_	_	_	_	_	_	_	_	_	_	None	_
orf02439_1	223	gi|543576884|ref|WP_021025361.1|	hypothetical protein [Comamonas sp. B-9]	63%	_	_	_	_	_	_	_	_	_	_	None	_
orf00065_1	282	gi|657602916|ref|WP_029414252.1|	phosphatidylserine decarboxylase [Acidovorax radicis]	82%	gi|166224922|sp|A1KBF9.1|PSD_AZOSB	RecName: Full=Phosphatidylserine decarboxylase proenzyme; Contains: RecName: Full=Phosphatidylserine decarboxylase alpha chain; Contains: RecName: Full=Phosphatidyl	77%	GO:0006646;GO:0006544;GO:0006566;GO:0004609;GO:0006563	397945.Aave_2955	phosphatidylserine decarboxylase	79.26%	COG0688	_	_	K01613	psd, PISD
orf01887_1	335	gi|495112118|ref|WP_007836938.1|	asparaginase [Variovorax sp. L-asparaginase/GlutRNAGln amidotransferase subunit D [Variovorax sp. CF313]	64%	gi|37154620|sp|P50286.2|ASPG_WOLSU	RecName: Full=L-asparaginase; Short=L-ASNase; AltName: Full=L-asparagine amidohydrolase [Wolinella succinogenes DSM 1740]	60%	_	_	_	_	_	_	_	K01424	E3.5.1.1, ansA, ansB
orf02237_1	359	gi|519074960|ref|WP_020230835.1|	tRNA-dihydrouridine synthase B [Acidovorax sp. MR-S7]	88%	gi|38605049|sp|Q9HUW1.1|DUSB_PSEAE	RecName: Full=tRNA-dihydrouridine synthase B [Pseudomonas aeruginosa PAO1]	74%	GO:0017150;GO:0002943;GO:0050660;GO:0055114	535289.Dtpsy_2909	TIM-barrel protein, nifR3 family	86.40%	COG0042	KOG2333	_	K05540	dusB
orf01722_1	193	gi|495148600|ref|WP_007873407.1|	RNA polymerase subunit sigma-24 [Polaromonas sp. CF318]	72%	_	_	_	GO:0006351	_	_	_	_	_	_	K03088	SIG3.2, rpoE
orf03495_1	410	gi|655157379|ref|WP_028604039.1|	MFS transporter [Ottowia thiooxydans]	74%	_	_	_	_	_	_	_	_	_	_	None	_
orf02758_1	280	gi|495104809|ref|WP_007829632.1|	branched-chain amino acid ABC transporter ATP-binding protein [Variovorax sp. CF313]	92%	gi|60390521|sp|Q7M8M4.1|PHNC_WOLSU	RecName: Full=Phosphonates import ATP-binding protein PhnC [Wolinella succinogenes DSM 1740]	51%	GO:0005524;GO:0006200;GO:0016887	543728.Vapar_4938	ABC transporter related	91.73%	COG0411	_	_	K01995	livG
orf00508_1	73	gi|489140982|ref|WP_003050754.1|	acyl-CoA-binding protein [Comamonas testosteroni]	84%	gi|5902716|sp|O01805.1|ACBP1_CAEEL	RecName: Full=Acyl-CoA-binding protein homolog 1; Short=ACBP-1; AltName: Full=Diazepam-binding inhibitor homolog; Short=DBI [Caenorhabditis elegans]	63%	_	688245.CtCNB1_4343	acyl-coA-binding protein, ACBP	83.56%	COG4281	_	_	None	_
orf02149_1	142	gi|655051246|ref|WP_028499816.1|	glyoxalase [Microvirgula aerodenitrificans]	90%	_	_	_	_	382245.ASA_3539	hypothetical protein	89.44%	COG0346	_	_	None	_
orf00953_1	192	gi|518255629|ref|WP_019425837.1|	translation factor Sua5 [Limnohabitans sp. Rim28]	83%	gi|84027907|sp|P0AFR5.1|YCIO_ECOL6	RecName: Full=Uncharacterized protein YciO [Escherichia coli CFT073]	67%	GO:0003725	338969.Rfer_3238	SUA5/YciO/YrdC/YwlC	83.33%	COG0009	_	_	None	_
orf03569_1	197	gi|654797995|ref|WP_028251932.1|	hypothetical protein [Variovorax sp. URHB0020]	81%	_	_	_	_	543728.Vapar_0947	hypothetical protein	80.85%	_	_	NOG81212	None	_
orf03207_1	142	gi|503725308|ref|WP_013959384.1|	hypothetical protein [Cupriavidus necator]	79%	_	_	_	_	_	_	_	_	_	_	None	_
orf01116_1	299	gi|493342532|ref|WP_006299383.1|	cysteine synthase [Hylemonella cysteine synthase B [Hylemonella gracilis ATCC 19624]	93%	gi|81783832|sp|Q9I526.1|CYSM_PSEAE	RecName: Full=Cysteine synthase B; Short=CSase B; AltName: Full=O-acetylserine (thiol)-lyase B; Short=OAS-TL B; AltName: Full=O-acetylserine sulfhydrylase B [Pseudo	82%	GO:0006535;GO:0004124;GO:0016740;GO:0009333	543728.Vapar_1296	cysteine synthase B	92.33%	COG0031	_	_	K12339	cysM
orf04206_1	637	gi|496178639|ref|WP_008903146.1|	isocitrate dehydrogenase [Acidovorax sp. NO-1]	88%	gi|152031769|sp|A1TVC1.1|ACEK_ACIAC	RecName: Full=Isocitrate dehydrogenase kinase/phosphatase; Short=IDH kinase/phosphatase; Short=IDHK/P [Acidovorax citrulli AAC00-1]	87%	GO:0006006;GO:0006097;GO:0005524;GO:0009069;GO:0006468;GO:0005737;GO:0006099;GO:0004674;GO:0004721;GO:0006470;GO:0008772	397945.Aave_4369	bifunctional isocitrate dehydrogenase kinase/phosphatase protein; Bifunctional enzyme which [...]	86.86%	COG4579	_	_	K00906	aceK
orf02129_1	389	gi|566128817|ref|WP_024001238.1|	acetyl-CoA acetyltransferase [Acidovorax sp. MR-S7]	80%	_	_	_	GO:0006090;GO:0042967;GO:0018874;GO:0006574;GO:0006552;GO:0006554;GO:0006568;GO:0046950;GO:0003985;GO:0006633;GO:0006550	257310.BB0546	acetyl-CoA acetyltransferase	79.13%	COG0183	_	_	K00626	E2.3.1.9, atoB
orf03872_1	354	gi|489147059|ref|WP_003056799.1|	recombinase RecT [Comamonas RecT protein [Comamonas testosteroni KF-1]	85%	_	_	_	GO:0003677;GO:0006259	220341.STY2074	hypothetical protein	76.19%	_	_	NOG43358	None	_
orf00925_1	325	gi|625320264|gb|KCB34978.1|	tripartite tricarboxylate transporter family receptor [Bordetella hinzii 8-296-03]	88%	gi|60416298|sp|P0A177.1|YCLC_PSEPU	RecName: Full=UPF0065 protein in clcB-clcD intergenic region; Flags: Precursor [Pseudomonas putida]	58%	GO:0008152;GO:0003824;GO:0030288	_	_	_	_	_	_	None	_
orf01602_1	325	gi|543576219|ref|WP_021024696.1|	MFS transporter [Comamonas sp. B-9]	89%	gi|141456|sp|P27103.1|YTCB_PSESQ	RecName: Full=UPF0065 protein in tcbD-tcbE intergenic region; Flags: Precursor [Pseudomonas sp. P51]	67%	GO:0030288	232721.Ajs_0143	hypothetical protein	90.27%	COG3181	_	_	None	_
orf03360_1	282	gi|499802870|ref|WP_011483604.1|	phosphatidate cytidylyltransferase [Polaromonas sp. JS666]	69%	gi|160332347|sp|P0ABG2.2|CDSA_ECO57	RecName: Full=Phosphatidate cytidylyltransferase; AltName: Full=CDP-DAG synthase; AltName: Full=CDP-DG synthase; AltName: Full=CDP-diacylglycerol synthase; Short=C	72%	GO:0016772	296591.Bpro_2690	phosphatidate cytidylyltransferase	75.37%	COG0575	_	_	K00981	E2.7.7.41, CDS1, CDS2, cdsA
orf02233_1	40	_	_	_	_	_	_	_	_	_	_	_	_	_	None	_
orf03204_1	326	gi|518257816|ref|WP_019428024.1|	NADPH:quinone oxidoreductase [Limnohabitans sp. Rim28]	81%	gi|190360083|sp|A7RK30.1|QORL2_NEMVE	RecName: Full=Quinone oxidoreductase-like protein 2 homolog [Nematostella vectensis]	57%	GO:0008270;GO:0006118;GO:0003960;GO:0055114	398578.Daci_5030	alcohol dehydrogenase	81.72%	COG0604	_	_	K00344	qor, CRYZ
orf01449_1	59	gi|503721695|ref|WP_013955771.1|	pilus assembly protein PilA [Cupriavidus necator]	73%	_	_	_	_	_	_	_	_	_	_	K02651	flp, pilA
orf03376_1	157	gi|495524523|ref|WP_008249168.1|	hypothetical protein [gamma proteobacterium BDW918]	66%	_	_	_	_	_	_	_	_	_	_	None	_
orf03515_1	230	gi|655154881|ref|WP_028601558.1|	membrane protein [Ottowia thiooxydans]	74%	gi|123091162|sp|Q21TL7.1|LOLA_ALBFT	RecName: Full=Outer-membrane lipoprotein carrier protein; Flags: Precursor [Rhodoferax ferrireducens T118]	72%	GO:0015031	397945.Aave_3425	outer membrane lipoprotein carrier protein LolA	78.95%	COG2834	_	_	K03634	lolA
orf02403_1	799	gi|652652050|ref|WP_027013936.1|	polymerase [Comamonas composti]	60%	gi|465576|sp|P33345.1|MOLR_ECOLI	RecName: Full=Putative molybdate metabolism regulator [Escherichia coli K-12]	57%	_	_	_	_	_	_	_	None	_
orf03660_1	721	gi|658509456|ref|WP_029704993.1|	secretin [Comamonadaceae bacterium JGI 0001013-A16]	77%	gi|12230952|sp|P34750.2|PILQ_PSEAE	RecName: Full=Fimbrial assembly protein PilQ; Flags: Precursor [Pseudomonas aeruginosa PAO1]	62%	GO:0006810;GO:0044763;GO:0019867	395495.Lcho_3403	type IV pilus secretin PilQ	78.66%	COG4796	_	_	K02666	pilQ
orf03981_1	55	_	_	_	_	_	_	_	_	_	_	_	_	_	None	_
orf03818_1	95	gi|498132531|ref|WP_010446687.1|	hypothetical protein [Pseudomonas fuscovaginae]	60%	_	_	_	_	_	_	_	_	_	_	None	_
orf04345_1	760	gi|652646265|ref|WP_027010565.1|	TonB-dependent receptor [Comamonas sp. B-9]	72%	gi|81784695|sp|Q9JZN9.1|Y964_NEIMB	RecName: Full=Probable TonB-dependent receptor NMB0964; Flags: Precursor [Neisseria meningitidis MC58]	63%	_	_	_	_	_	_	_	K02014	TC.FEV.OM
orf01193_1	114	_	_	_	_	_	_	_	_	_	_	_	_	_	None	_
orf03927_1	77	_	_	_	_	_	_	_	_	_	_	_	_	_	None	_
orf03506_1	362	gi|657658332|ref|WP_029462268.1|	hypothetical protein, partial [Comamonadaceae bacterium H1]	75%	_	_	_	GO:0009451	_	_	_	_	_	_	K06177	rluA
orf01204_1	225	gi|651852566|ref|WP_026637991.1|	short-chain dehydrogenase [Bordetella petrii]	94%	gi|308153437|sp|Q8VID1.2|DHRS4_RAT	RecName: Full=Dehydrogenase/reductase SDR family member 4; AltName: Full=NADPH-dependent carbonyl reductase/NADP-retinol dehydrogenase; Short=CR; Short=PHCR; AltNam	50%	_	269483.Bcep18194_C7167	short chain dehydrogenase	86.55%	COG1028	_	_	None	_
orf00865_1	88	gi|500118689|ref|WP_011794694.1|	transposase [Acidovorax transposase, IS4 family protein [Acidovorax citrulli AAC00-1]	87%	gi|292630804|sp|P0CE53.1|INSH6_ECOLI	RecName: Full=Transposase InsH for insertion sequence element IS5H [Escherichia coli K-12]	69%	GO:0003677;GO:0004803;GO:0006313	_	_	_	_	_	_	K07481	K07481
orf04084_1	238	gi|658509841|ref|WP_029705378.1|	TetR family transcriptional regulator [Rhodoferax saidenbachensis]	73%	_	_	_	GO:0006351	296591.Bpro_3958	TetR family transcriptional regulator	76.56%	COG1309	_	_	None	_
orf03802_1	70	_	_	_	_	_	_	_	_	_	_	_	_	_	None	_
orf01980_1	54	_	_	_	_	_	_	_	_	_	_	_	_	_	None	_
orf00838_1	1090	gi|504827785|ref|WP_015014887.1|	acriflavin resistance protein [Acidovorax sp. KKS102]	85%	gi|3914126|sp|Q44586.1|NCCA_ALCXX	RecName: Full=Nickel-cobalt-cadmium resistance protein NccA	52%	GO:0016020;GO:0006810;GO:0005215	397945.Aave_1461	acriflavin resistance protein	86.18%	COG0841	_	_	None	_
orf02647_1	512	gi|500127299|ref|WP_011803304.1|	polymerase [Polaromonas O-antigen polymerase [Polaromonas naphthalenivorans CJ2]	55%	_	_	_	_	296591.Bpro_4672	O-antigen polymerase	77.39%	COG3307	_	_	None	_
orf03004_1	174	gi|498149854|ref|WP_010464010.1|	peptidylprolyl isomerase [Acidovorax radicis]	79%	gi|8134667|sp|O07046.1|SLYD_AERHY	RecName: Full=FKBP-type peptidyl-prolyl cis-trans isomerase SlyD; Short=PPIase; AltName: Full=Metallochaperone SlyD	58%	GO:0006457;GO:0003755;GO:0000413	365044.Pnap_1190	putative fkbp-type peptidyl-prolyl cis-trans isomerase (rotamase) protein	77.56%	COG1047	_	_	K03775	slyD
orf01705_1	96	gi|652652298|ref|WP_027014094.1|	molecular chaperone GroES [Comamonas composti]	96%	gi|166198392|sp|A1VJZ9.1|CH10_POLNA	RecName: Full=10 kDa chaperonin; AltName: Full=GroES protein; AltName: Full=Protein Cpn10 [Polaromonas naphthalenivorans CJ2]	96%	_	688245.CtCNB1_0644	chaperonin Cpn10	94.79%	COG0234	_	_	K04078	groES, HSPE1
orf00178_1	374	gi|653412969|ref|WP_027523766.1|	thiolase [Bradyrhizobium sp. Ec3.3]	73%	gi|38258709|sp|Q58944.1|Y1549_METJA	RecName: Full=Uncharacterized protein MJ1549 [Methanocaldococcus jannaschii DSM 2661]	45%	_	_	_	_	_	_	_	None	_
orf00787_1	62	_	_	_	_	_	_	_	_	_	_	_	_	_	None	_
orf01208_1	49	_	_	_	_	_	_	_	_	_	_	_	_	_	None	_
orf03638_1	263	gi|500779529|ref|WP_011995480.1|	enoyl-CoA hydratase [Parvibaculum lavamentivorans]	65%	gi|54037015|sp|P64017.1|ECHA8_MYCBO	RecName: Full=Probable enoyl-CoA hydratase echA8 [Mycobacterium bovis AF2122/97]	57%	_	_	_	_	_	_	_	K01692	paaF, echA
orf00176_1	259	gi|501160119|ref|WP_012204532.1|	peptidase [Delftia acidovorans]	85%	gi|2851512|sp|P43674.3|YCAL_ECOLI	RecName: Full=Uncharacterized metalloprotease YcaL [Escherichia coli K-12]	68%	GO:0016020;GO:0006508;GO:0004222	398578.Daci_2648	peptidase M48 Ste24p	85.71%	COG0501	_	_	K07387	K07387
orf02155_1	282	gi|489141008|ref|WP_003050780.1|	branched-chain amino acid ABC transporter ATP-binding protein [Comamonas testosteroni]	97%	gi|115125|sp|P21630.1|BRAG_PSEAE	RecName: Full=High-affinity branched-chain amino acid transport ATP-binding protein BraG [Pseudomonas aeruginosa PAO1]	60%	GO:0005524;GO:0006200;GO:0016887	688245.CtCNB1_4329	high-affinity branched-chain amino acid transport ATP-binding protein LivF	97.08%	COG0410	_	_	K01996	livF
orf02619_1	1365	gi|497303791|ref|WP_009618008.1|	exodeoxyribonuclease V subunit gamma [Pseudomonas sp. M1]	71%	gi|119669|sp|P07648.1|RECC_ECOLI	RecName: Full=RecBCD enzyme subunit RecC; AltName: Full=Exodeoxyribonuclease V 125 kDa polypeptide; AltName: Full=Exodeoxyribonuclease V gamma chain; AltName: Full=Ex	60%	_	_	_	_	_	_	_	K03583	recC
orf01001_1	394	gi|503306033|ref|WP_013540694.1|	thiolase [Variovorax paradoxus]	92%	gi|54036166|sp|O62742.1|NLTP_RABIT	RecName: Full=Non-specific lipid-transfer protein; Short=NSL-TP; AltName: Full=Propanoyl-CoA C-acyltransferase; AltName: Full=SCP-chi; AltName: Full=SCPX; AltName:	71%	GO:0008152;GO:0016747	688245.CtCNB1_1714	Thiolase	90.45%	COG0183	_	_	None	_
orf02274_1	889	gi|495111939|ref|WP_007836759.1|	SWIM zinc finger-containing protein [Variovorax sp. CF313]	55%	gi|3220007|sp|P33353.2|YEHQ_ECOLI	RecName: Full=Putative uncharacterized protein YehQ	66%	_	_	_	_	_	_	_	None	_
orf01604_1	426	gi|503284804|ref|WP_013519465.1|	hypothetical protein [Alicycliphilus denitrificans]	80%	gi|549535|sp|P07776.1|Y1443_ACIAD	RecName: Full=Uncharacterized protein ACIAD1443; AltName: Full=ORF1 [Acinetobacter sp. ADP1]	64%	_	_	_	_	_	_	_	None	_
orf02352_1	418	gi|654805962|ref|WP_028259540.1|	membrane protein [Variovorax sp. JGI 0001016-M12]	90%	_	_	_	_	420662.Mpe_A0367	hypothetical protein	88.92%	_	_	NOG05007	None	_
orf03368_1	236	gi|543580132|ref|WP_021028479.1|	hypothetical protein [Comamonas sp. B-9]	74%	_	_	_	_	_	_	_	_	_	_	None	_
orf02061_1	331	gi|498145937|ref|WP_010460093.1|	hypothetical protein [Acidovorax radicis]	67%	_	_	_	_	_	_	_	_	_	_	None	_
orf00473_1	623	gi|566129244|ref|WP_024001576.1|	glycosyltransferase [Acidovorax sp. MR-S7]	70%	_	_	_	_	_	_	_	_	_	_	None	_
orf02586_1	404	gi|571920845|gb|ETR77297.1|	carnitine dehydratase [Afipia sp. P52-10]	74%	gi|667467188|sp|A9WC39.1|SMTB_CHLAA	RecName: Full=Succinyl-CoA--L-malate CoA-transferase beta subunit [Chloroflexus aurantiacus J-10-fl]	50%	_	_	_	_	_	_	_	None	_
orf04003_1	218	gi|639200886|ref|WP_024539321.1|	sulfite oxidase [Comamonas badia]	73%	gi|254806570|sp|A1VK09.1|YEDZ_POLNA	RecName: Full=Sulfoxide reductase heme-binding subunit YedZ; AltName: Full=Flavocytochrome YedZ [Polaromonas naphthalenivorans CJ2]	66%	GO:0016020	_	_	_	_	_	_	K17247	yedZ
orf03837_1	160	gi|507070211|ref|WP_016140989.1|	hypothetical protein [Acinetobacter pittii]	69%	gi|46397900|sp|Q60310.2|Y3411_METJA	RecName: Full=UPF0304 protein MJECS11 [Methanocaldococcus jannaschii DSM 2661]	62%	_	_	_	_	_	_	_	None	_
orf03592_1	76	_	_	_	_	_	_	_	_	_	_	_	_	_	None	_
orf02767_1	185	gi|652647156|ref|WP_027010973.1|	cytochrome B561, partial [Comamonas sp. B-9]	86%	_	_	_	_	688245.CtCNB1_3539	cytochrome B561	87.36%	COG3038	_	_	K12262	cybB
orf01931_1	85	gi|588311362|gb|EXF45231.1|	hypothetical protein BAY1663_02310 [Pseudomonas sp. BAY1663]	56%	_	_	_	_	_	_	_	_	_	_	None	_
orf01429_1	290	gi|655154342|ref|WP_028601020.1|	membrane protein [Ottowia thiooxydans]	81%	_	_	_	_	688245.CtCNB1_2590	putative amino acid metabolite efflux pump	79.43%	_	_	NOG293310	None	_
orf02646_1	298	gi|655158557|ref|WP_028605162.1|	hypothetical protein [Ottowia thiooxydans]	61%	gi|166231048|sp|A6VC58.1|MURI_PSEA7	RecName: Full=Glutamate racemase [Pseudomonas aeruginosa PA7]	62%	GO:0016853	8364.ENSXETP00000053113	annotation not avaliable	75.91%	COG0796	_	_	K01776	E5.1.1.3, murI
orf01342_1	46	gi|493498502|ref|WP_006453037.1|	glutathione S-transferase [Xanthomonas gardneri]	84%	_	_	_	_	_	_	_	_	_	_	K00799	GST, gst
orf03944_1	131	gi|493434865|ref|WP_006390399.1|	hypothetical protein [Achromobacter xylosoxidans]	86%	_	_	_	_	360910.BAV2587	hypothetical protein	82.79%	_	_	NOG06493	None	_
orf01414_1	394	gi|504826800|ref|WP_015013902.1|	ATPase [Acidovorax sp. KKS102]	86%	gi|54040246|sp|P64613.1|ZAPE_ECO57	RecName: Full=Cell division protein ZapE; AltName: Full=Z ring-associated protein ZapE [Escherichia coli O157:H7]	63%	GO:0005524	365044.Pnap_1859	AFG1 family ATPase	85.12%	COG1485	_	_	K06916	K06916
orf01211_1	214	gi|489144017|ref|WP_003053780.1|	diguanylate cyclase [Comamonas GAF domain protein [Comamonas testosteroni KF-1]	84%	_	_	_	_	688245.CtCNB1_2931	putative GAF sensor protein	82.25%	_	_	NOG251195	None	_
orf03658_1	494	gi|492260022|ref|WP_005792776.1|	hypothetical protein [Acidovorax delafieldii]	67%	_	_	_	_	_	_	_	_	_	_	None	_
orf00403_1	268	gi|656157710|ref|WP_029143748.1|	Urease accessory protein ureF 1 [Methyloversatilis universalis]	67%	gi|81731305|sp|Q883F2.1|UREF1_PSESM	RecName: Full=Urease accessory protein UreF 1 [Pseudomonas syringae pv. tomato str. DC3000]	58%	_	_	_	_	_	_	_	K03188	ureF
orf03781_1	487	gi|673060506|gb|KFJ09203.1|	matE family protein [Delftia acidovorans]	81%	_	_	_	GO:0016020;GO:0015238;GO:0015297;GO:0006855	398578.Daci_1345	multi anti extrusion protein MatE	83.86%	COG0534	_	_	None	_
orf02484_1	123	gi|497204738|ref|WP_009519000.1|	nitrogen regulatory protein P-II 1 [Hydrogenophaga sp. PBC]	94%	gi|121387|sp|P11671.1|GLNB_KLEOX	RecName: Full=Nitrogen regulatory protein P-II	91%	GO:0003989;GO:0009317;GO:0006090;GO:0006355;GO:0030234;GO:0006808;GO:0050790;GO:0006633	296591.Bpro_2310	nitrogen regulatory protein P-II	91.96%	COG0347	_	_	K04751	glnB
orf02994_1	623	gi|503667087|ref|WP_013901163.1|	molecular chaperone HscA [Ramlibacter tataouinensis]	83%	gi|226704566|sp|A9BWU9.1|HSCA_DELAS	RecName: Full=Chaperone protein HscA homolog [Delftia acidovorans SPH-1]	83%	_	398578.Daci_3995	chaperone protein HscA; Chaperone involved in the maturation of iron-sulfur cluster-containi [...]	83.74%	COG0443	_	_	K04044	hscA
orf03191_1	139	_	_	_	_	_	_	_	_	_	_	_	_	_	None	_
orf03144_1	444	gi|654860404|ref|WP_028312726.1|	magnesium transporter accessory protein [Derxia gummosa]	82%	_	_	_	_	204773.HEAR1033	hypothetical protein	78.06%	COG3174	_	_	None	_
orf04219_1	82	gi|489150647|ref|WP_003060364.1|	hypothetical protein [Comamonas conserved hypothetical protein [Comamonas testosteroni KF-1]	67%	_	_	_	_	_	_	_	_	_	_	None	_
orf00951_1	428	gi|658513689|ref|WP_029709188.1|	tryptophan--tRNA ligase [Rhodoferax saidenbachensis]	80%	gi|25009424|sp|Q8P3Z4.1|SYW_XANCP	RecName: Full=Tryptophan--tRNA ligase; AltName: Full=Tryptophanyl-tRNA synthetase; Short=TrpRS [Xanthomonas campestris pv. campestris str. ATCC 33913]	81%	GO:0004830;GO:0005524;GO:0006568;GO:0006436;GO:0005737	688245.CtCNB1_0832	tryptophanyl-tRNA synthetase	79.08%	COG0180	_	_	K01867	WARS, trpS
orf04068_1	348	gi|657658768|ref|WP_029462698.1|	hypothetical protein, partial [Comamonadaceae bacterium H1]	89%	gi|189040077|sp|B0RVL0.1|RMLB_XANCB	RecName: Full=dTDP-glucose 4,6-dehydratase [Xanthomonas campestris pv. campestris str. B100]	77%	GO:0030639;GO:0019872;GO:0009225;GO:0008460;GO:0050662	269482.Bcep1808_3218	dTDP-glucose 4,6-dehydratase	89.34%	COG1088	_	_	K01710	E4.2.1.46, rfbB, rffG
orf02543_1	326	gi|516488778|ref|WP_017877222.1|	hypothetical protein [Janthinobacterium sp. CG3]	48%	_	_	_	_	_	_	_	_	_	_	None	_
orf01266_1	386	gi|503305634|ref|WP_013540295.1|	polyketide cyclase [Variovorax hypothetical protein Varpa_1846 [Variovorax paradoxus EPS]	70%	_	_	_	_	_	_	_	_	_	_	None	_
orf01405_1	259	gi|504239776|ref|WP_014426878.1|	uroporphyrin-III C-methyltransferase [Rubrivivax gelatinosus]	79%	gi|75501541|sp|Q4ZRL6.1|CYSG_PSEU2	RecName: Full=Siroheme synthase; Includes: RecName: Full=Uroporphyrinogen-III C-methyltransferase; Short=Urogen III methylase; AltName: Full=SUMT; AltName: Full=Uro	69%	GO:0015994;GO:0004851;GO:0043115;GO:0055114;GO:0032259;GO:0006779	395495.Lcho_1441	uroporphyrin-III C-methyltransferase	77.87%	COG0007	_	_	K02303	cobA
orf03177_1	91	gi|538486762|ref|WP_021004230.1|	hypothetical protein [Variovorax paradoxus]	67%	_	_	_	_	_	_	_	_	_	_	None	_
orf02114_1	259	gi|501158134|ref|WP_012202623.1|	MULTISPECIES: IclR family transcriptional regulator [Delftia]	80%	_	_	_	GO:0003677;GO:0006355	398578.Daci_0691	IclR family transcriptional regulator	81.15%	COG1414	_	_	None	_
orf00170_1	1098	gi|503569450|ref|WP_013803526.1|	Restriction endonuclease, type I, EcoRI, R subunit/Type III [Delftia sp. Cs1-4]	98%	_	_	_	GO:0003677;GO:0005524;GO:0090305;GO:0006304;GO:0004519	351605.Gura_1482	hypothetical protein	86.48%	COG0610	_	_	K01153	hsdR
orf01417_1	82	gi|654799961|ref|WP_028253870.1|	50S ribosomal protein L31 type B [Variovorax sp. URHB0020]	96%	gi|226705189|sp|B2U9R5.1|RL31B_RALPJ	RecName: Full=50S ribosomal protein L31 type B [Ralstonia pickettii 12J]	78%	GO:0005840;GO:0042254;GO:0006412;GO:0003735	397945.Aave_2635	50S ribosomal protein L31P	95.06%	COG0254	_	_	K02909	RP-L31, rpmE
orf02431_1	66	_	_	_	_	_	_	_	_	_	_	_	_	_	None	_
orf03195_1	482	gi|612105318|gb|EZP63618.1|	hypothetical protein BW39_00268 [Delftia sp. RIT313]	84%	_	_	_	_	398578.Daci_5148	hypothetical protein	84.65%	_	_	NOG15389	None	_
orf04256_1	324	gi|655159342|ref|WP_028605945.1|	hypothetical protein [Ottowia thiooxydans]	63%	gi|129102|sp|P24305.1|OMP32_DELAC	RecName: Full=Outer membrane porin protein 32; Short=OMP32; Flags: Precursor [Delftia acidovorans]	58%	_	_	_	_	_	_	_	None	_
orf02383_1	242	gi|639198572|ref|WP_024537012.1|	hypothetical protein [Comamonas badia]	95%	gi|166227483|sp|A1W753.1|Y1898_ACISJ	RecName: Full=Probable transcriptional regulatory protein Ajs_1898 [Acidovorax sp. JS42]	93%	GO:0003677;GO:0006355;GO:0005737	688245.CtCNB1_2899	hypothetical protein	94.14%	COG0217	_	_	None	_
orf03931_1	48	_	_	_	_	_	_	_	_	_	_	_	_	_	None	_
orf01595_1	454	gi|543576212|ref|WP_021024689.1|	benzoate 1,2-dioxygenase subunit alpha [Comamonas sp. B-9]	96%	gi|24636267|sp|Q51601.3|CBDA_BURCE	RecName: Full=2-halobenzoate 1,2-dioxygenase large subunit; AltName: Full=2-chlorobenzoate 1,2-dioxygenase	80%	GO:0051537;GO:0019439;GO:0005506;GO:0018623;GO:0055114;GO:0018874	340100.Bpet1399	benzoate 1,2-dioxygenase subunit alpha	94.23%	COG4638	_	_	K05549	benA-xylX
orf00397_1	203	gi|517221462|ref|WP_018410280.1|	response regulator receiver [Methyloversatilis sp. NVD]	82%	_	_	_	_	_	_	_	_	_	_	None	_
orf00083_1	256	gi|499839193|ref|WP_011519927.1|	3-oxoacyl-ACP reductase [Cupriavidus metallidurans]	76%	gi|1730542|sp|P50205.1|PHBB_RHIME	RecName: Full=Acetoacetyl-CoA reductase [Sinorhizobium meliloti 1021]	63%	GO:0008152;GO:0016491	266264.Rmet_5524	short-chain dehydrogenase/reductase SDR	76.71%	COG1028	_	_	K00059	fabG
orf03448_1	296	gi|503282514|ref|WP_013517175.1|	ribonuclease BN [Alicycliphilus ribonuclease bn [Alicycliphilus denitrificans BC]	70%	_	_	_	_	_	_	_	_	_	_	K07058	K07058
orf01302_1	205	gi|655155939|ref|WP_028602612.1|	photosynthetic protein synthase I [Ottowia thiooxydans]	73%	gi|122990916|sp|Q1RIN4.1|SCO22_RICBR	RecName: Full=SCO2-like protein RBE_0699 [Rickettsia bellii RML369-C]	59%	_	365044.Pnap_0888	electron transport protein SCO1/SenC	78.57%	COG1999	_	_	K07152	SCO1_2
orf00931_1	314	gi|501159681|ref|WP_012204101.1|	MULTISPECIES: ornithine carbamoyltransferase [Delftia]	93%	gi|166918643|sp|A1TLB7.1|OTC_ACIAC	RecName: Full=Ornithine carbamoyltransferase; Short=OTCase [Acidovorax citrulli AAC00-1]	90%	GO:0019547;GO:0019546;GO:0009348;GO:0016597;GO:0004585;GO:0006560	398578.Daci_2178	ornithine carbamoyltransferase	93.09%	COG0078	_	_	None	_
orf03737_1	109	gi|512594322|ref|WP_016454150.1|	hypothetical protein [Delftia hypothetical protein HMPREF9702_05254 [Delftia acidovorans CCUG 15835]	75%	gi|84028823|sp|P0AFH9.1|OSMY_ECOL6	RecName: Full=Osmotically-inducible protein Y; Flags: Precursor [Escherichia coli CFT073]	57%	_	688245.CtCNB1_3897	transport protein	83.33%	COG2823	_	_	None	_
orf00225_1	125	gi|501317227|ref|WP_012348862.1|	30S ribosomal protein S12 [Leptothrix cholodnii]	98%	gi|226712611|sp|B1Y7G7.1|RS12_LEPCP	RecName: Full=30S ribosomal protein S12 [Leptothrix cholodnii SP-6]	98%	GO:0042254;GO:0006412;GO:0000049;GO:0003735;GO:0015935;GO:0019843	395495.Lcho_3861	30S ribosomal protein S12; With S4 and S5 plays an important role in translational accuracy [...]	98.40%	COG0048	_	_	K02950	RP-S12, MRPS12, rpsL
orf03716_1	59	_	_	_	_	_	_	_	_	_	_	_	_	_	None	_
orf02370_1	116	gi|499802695|ref|WP_011483429.1|	prevent-host-death protein [Polaromonas sp. JS666]	68%	_	_	_	_	_	_	_	_	_	_	None	_
orf04192_1	751	gi|503362056|ref|WP_013596717.1|	primosomal protein N' [Acidovorax avenae]	72%	gi|33112657|sp|P17888.2|PRIA_ECOLI	RecName: Full=Primosomal protein N'; AltName: Full=ATP-dependent helicase PriA; AltName: Full=Replication factor Y [Escherichia coli K-12]	66%	GO:0097159;GO:1901363	397945.Aave_4471	primosomal protein N'	77.04%	COG1198	_	_	K04066	priA
orf01778_1	222	gi|504005957|ref|WP_014239951.1|	membrane protein [Azospirillum conserved membrane protein of unknown function [Azospirillum brasilense Sp245]	67%	_	_	_	_	360910.BAV1840	membrane protein	76.15%	COG2391	_	_	K07112	K07112
orf00417_1	229	gi|543580324|ref|WP_021028662.1|	urea ABC transporter ATP-binding protein [Comamonas sp. B-9]	96%	gi|81859650|sp|Q5HIL5.1|METN1_STAAC	RecName: Full=Methionine import ATP-binding protein MetN 1 [Staphylococcus aureus subsp. aureus COL]	51%	GO:0005524;GO:0006200;GO:0016887	420662.Mpe_A3591	ABC transporter ATP-binding protein	93.01%	COG0410	_	_	K11963	urtE
orf00627_1	361	gi|654527357|ref|WP_027995484.1|	AraC family transcriptional regulator [Simplicispira psychrophila]	68%	_	_	_	_	_	_	_	_	_	_	None	_
orf01180_1	194	gi|519051050|ref|WP_020206925.1|	hypothetical protein [Cupriavidus sp. WS]	73%	_	_	_	_	_	_	_	_	_	_	None	_
orf00349_1	662	gi|655154720|ref|WP_028601397.1|	penicillin-binding protein [Ottowia thiooxydans]	83%	gi|83287773|sp|P0AD67.1|PBP2_ECO57	RecName: Full=Penicillin-binding protein 2; Short=PBP-2 [Escherichia coli PBP2_ECOL6 RecName: Full=Penicillin-binding protein 2; Sh	61%	GO:0016020;GO:0009252;GO:0008658	398578.Daci_0357	penicillin-binding protein 2	83.25%	COG0768	_	_	K05515	mrdA
orf04239_1	356	gi|654796329|ref|WP_028250275.1|	ABC transporter substrate-binding protein [Variovorax sp. URHB0020]	79%	gi|37154735|sp|Q45389.2|BUGT_BORPE	RecName: Full=Protein BugT; Flags: Precursor [Bordetella pertussis Tohama I]	55%	_	395495.Lcho_1189	hypothetical protein	75.43%	COG3181	_	_	None	_
orf00057_1	52	_	_	_	_	_	_	_	_	_	_	_	_	_	None	_
orf04297_1	262	gi|640180083|ref|WP_024813033.1|	pantothenate kinase [Acidovorax sp. JHL-3]	86%	gi|166216620|sp|A1TUS2.1|COAX_ACIAC	RecName: Full=Type III pantothenate kinase; AltName: Full=PanK-III; AltName: Full=Pantothenic acid kinase [Acidovorax citrulli AAC00-1]	87%	GO:0015940;GO:0016310;GO:0005524;GO:0005737;GO:0004594;GO:0015937	397945.Aave_4169	pantothenate kinase; Catalyzes the phosphorylation of pantothenate (Pan), the first step in [...]	87.04%	COG1521	_	_	K03525	coaX
orf04193_1	562	gi|652807340|ref|WP_027102221.1|	phospholipase D [Comamonadaceae bacterium URHA0028]	67%	gi|160332301|sp|P75919.2|CLSC_ECOLI	RecName: Full=Cardiolipin synthase C; Short=CL synthase [Escherichia coli K-12]	60%	_	_	_	_	_	_	_	None	_
orf03301_1	413	gi|503569842|ref|WP_013803918.1|	ABC transporter [Delftia sp. ABC transporter [Delftia sp. Cs1-4]	80%	gi|56748630|sp|O54187.1|Y5958_STRCO	RecName: Full=Putative ABC transporter ATP-binding protein SCO5958 [Streptomyces coelicolor A3(2)]	45%	GO:0005524;GO:0006200;GO:0016887	398578.Daci_1824	ABC transporter related	86.36%	COG1131	KOG0059	_	None	_
orf00097_1	351	gi|655155243|ref|WP_028601919.1|	2-nitropropane dioxygenase [Ottowia thiooxydans]	72%	gi|123659743|sp|Q4L4T4.1|2NPD_STAHJ	RecName: Full=Probable nitronate monooxygenase; AltName: Full=Nitroalkane oxidase [Staphylococcus haemolyticus JCSC1435]	51%	_	_	_	_	_	_	_	K00459	ncd2, npd
orf01049_1	242	gi|512555556|ref|WP_016445770.1|	hypothetical protein [Delftia hypothetical protein HMPREF9701_00869 [Delftia acidovorans CCUG KEH10742.	94%	_	_	_	GO:0055114;GO:0016491	398578.Daci_5357	short-chain dehydrogenase/reductase SDR	94.21%	COG1028	KOG1014	_	None	_
orf02226_1	147	gi|503283927|ref|WP_013518588.1|	ribonuclease H [Alicycliphilus ribonuclease h [Alicycliphilus denitrificans BC]	85%	gi|187611387|sp|A1W6Q8.1|RNH_ACISJ	RecName: Full=Ribonuclease H; Short=RNase H [Acidovorax sp. JS42]	84%	GO:0000287;GO:0006401;GO:0004523;GO:0090502;GO:0051252;GO:0005737;GO:0003676	232721.Ajs_1745	ribonuclease H; Endonuclease that specifically degrades the RNA of RNA- DNA hybrids (By simi [...]	84.62%	COG0328	_	_	K03469	E3.1.26.4A, RNASEH1, rnhA
orf01557_1	521	gi|654902283|ref|WP_028353675.1|	MFS transporter [Bordetella petrii]	92%	_	_	_	_	366394.Smed_3970	protein of unknown function DUF894 DitE	84.69%	COG0477	_	_	None	_
orf01548_1	141	_	_	_	_	_	_	_	_	_	_	_	_	_	None	_
orf01808_1	90	gi|655159030|ref|WP_028605634.1|	transcriptional regulator HU subunit alpha [Ottowia thiooxydans]	93%	gi|54036950|sp|P64389.1|DBHB_NEIMB	RecName: Full=DNA-binding protein HU-beta [Neisseria meningitidis MC58]	79%	_	688245.CtCNB1_1676	histone-like DNA-binding protein	92.22%	COG0776	_	_	K03530	hupB
orf00217_1	172	gi|500121191|ref|WP_011797196.1|	3-hydroxydecanoyl-ACP dehydratase [Acidovorax citrulli]	97%	gi|23821539|sp|Q8PCW9.1|FABA_XANCP	RecName: Full=3-hydroxydecanoyl-[acyl-carrier-protein]	83%	GO:0016853;GO:0008693;GO:0047451;GO:0006633;GO:0005737	397945.Aave_4181	3-hydroxydecanoyl-(acyl carrier protein) dehydratase; Necessary for the introduction of cis [...]	98.76%	COG0764	_	_	K01716	fabA
orf00520_1	200	gi|655154944|ref|WP_028601621.1|	histidinol phosphate phosphatase [Ottowia thiooxydans]	75%	gi|52782846|sp|Q9I7C0.1|GMHBB_PSEAE	RecName: Full=D-glycero-beta-D-manno-heptose-1,7-bisphosphate 7-phosphatase; AltName: Full=D,D-heptose 1,7-bisphosphate phosphatase; Short=HBP phosphatase [Pseudom	67%	_	_	_	_	_	_	_	K03273	gmhB
orf00734_1	420	gi|655155103|ref|WP_028601779.1|	hypothetical protein [Ottowia thiooxydans]	86%	_	_	_	_	_	_	_	_	_	_	None	_
orf00406_1	242	gi|517221474|ref|WP_018410292.1|	urease accessory protein UreG [Methyloversatilis sp. NVD]	93%	gi|205830760|sp|A5EJY3.1|UREG2_BRASB	RecName: Full=Urease accessory protein UreG 2 [Bradyrhizobium sp. BTAi1]	84%	_	223283.PSPTO_2409	urease accessory protein UreG; Facilitates the functional incorporation of the urease nickel [...]	87.82%	COG0378	_	_	K03189	ureG
orf01104_1	1051	gi|597956863|gb|EYC50051.1|	cation transporter [Hylemonella gracilis str. Niagara R]	90%	gi|3913398|sp|P94177.1|CZCA_ALCSC	RecName: Full=Cation efflux system protein CzcA	88%	GO:0016021;GO:0006812;GO:0008324	398578.Daci_1087	CzcA family heavy metal efflux protein	88.99%	COG3696	_	_	K15726	czcA
orf01561_1	548	gi|654630462|ref|WP_028094639.1|	acyl-CoA dehydrogenase [Donghicola xiamenensis]	78%	gi|12644215|sp|P33224.3|AIDB_ECOLI	RecName: Full=Putative acyl-CoA dehydrogenase AidB [Escherichia coli K-12]	62%	GO:0016627;GO:0008152	342610.Patl_3912	acyl-CoA dehydrogenase-like	75.14%	COG1960	_	_	K09456	aidB
orf03634_1	299	gi|652652978|ref|WP_027014592.1|	ABC transporter substrate-binding protein [Comamonas composti]	78%	_	_	_	_	398578.Daci_3792	periplasmic binding protein	75.61%	COG0614	_	_	K02016	ABC.FEV.S
orf04085_1	181	gi|495131919|ref|WP_007856730.1|	hypothetical protein [Acidovorax sp. CF316]	45%	_	_	_	_	_	_	_	_	_	_	None	_
orf02823_1	333	gi|512555582|ref|WP_016445779.1|	MULTISPECIES: PiT family inorganic phosphate transporter [Bacteria]	92%	gi|7387994|sp|O30499.1|PIT_RHIME	RecName: Full=Probable low-affinity inorganic phosphate transporter [Sinorhizobium meliloti 1021]	77%	GO:0016020;GO:0055085;GO:0006817;GO:0005315	398578.Daci_5348	phosphate transporter	91.75%	COG0306	_	_	K03306	TC.PIT
orf03629_1	171	gi|522172197|ref|WP_020680746.1|	hypothetical protein [Marinobacterium rhizophilum]	81%	gi|75537012|sp|Q4UN78.1|Y129_RICFE	RecName: Full=Uncharacterized protein RF_0129; Flags: Precursor [Rickettsia felis URRWXCal2]	66%	_	228410.NE1227	hypothetical protein	80.15%	_	_	NOG08115	None	_
orf02190_1	760	gi|648255294|ref|WP_026036443.1|	lysine decarboxylase [Limnohabitans sp. Rim47]	93%	gi|113445|sp|P28629.1|ADIA_ECOLI	RecName: Full=Biodegradative arginine decarboxylase; Short=ADC [Escherichia coli K-12]	60%	GO:0009821;GO:0006554;GO:0030170;GO:0005737;GO:0008923	365044.Pnap_2020	lysine decarboxylase	91.46%	COG1982	_	_	K01584	E4.1.1.19A, adi
orf02576_1	63	_	_	_	_	_	_	_	_	_	_	_	_	_	None	_
orf02913_1	346	gi|495125133|ref|WP_007849944.1|	hypothetical protein [Acidovorax sp. CF316]	67%	_	_	_	_	_	_	_	_	_	_	None	_
orf01184_1	198	gi|653282591|ref|WP_027477186.1|	MarR family transcriptional regulator [Curvibacter gracilis]	61%	_	_	_	_	_	_	_	_	_	_	None	_
orf01036_1	285	gi|655156731|ref|WP_028603400.1|	acid phosphatase [Ottowia thiooxydans]	79%	gi|130122|sp|P28581.1|PHOC_MORMO	RecName: Full=Major phosphate-irrepressible acid phosphatase; Short=HPAP; Flags: Precursor	65%	GO:0016787;GO:0008152	_	_	_	_	_	_	K09474	phoN
orf04346_1	165	gi|543577031|ref|WP_021025508.1|	hypothetical protein [Comamonas sp. B-9]	53%	_	_	_	_	_	_	_	_	_	_	None	_
orf04301_1	358	gi|492272504|ref|WP_005795682.1|	aminoglycoside phosphotransferase [Acidovorax delafieldii]	80%	gi|74748862|sp|Q6JQN1.1|ACD10_HUMAN	RecName: Full=Acyl-CoA dehydrogenase family member 10; Short=ACAD-10 [Homo sapiens]	65%	GO:0008152;GO:0016772	232721.Ajs_1778	aminoglycoside phosphotransferase	81.05%	COG3173	_	_	K06979	K06979
orf01423_1	119	gi|655154561|ref|WP_028601239.1|	50S ribosomal protein L20 [Ottowia thiooxydans]	97%	gi|259646203|sp|C5CUU5.1|RL20_VARPS	RecName: Full=50S ribosomal protein L20 [Variovorax paradoxus S110]	97%	GO:0005840;GO:0042254;GO:0006412;GO:0003735;GO:0019843	543728.Vapar_1873	ribosomal protein L20; Binds directly to 23S ribosomal RNA and is necessary for the in vitro [...]	97.46%	COG0292	_	_	K02887	RP-L20, MRPL20, rplT
orf02604_1	138	_	_	_	_	_	_	_	_	_	_	_	_	_	None	_
orf02126_1	230	gi|655955240|ref|WP_028998123.1|	glutathione S-transferase [Azohydromonas australica]	87%	gi|2495113|sp|P77526.1|YFCG_ECOLI	RecName: Full=Disulfide-bond oxidoreductase YfcG; AltName: Full=GSH-dependent disulfide-bond oxidoreductase YfcG; AltName: Full=GST N1-1; AltName: Full=GST-like prot	71%	GO:0008152;GO:0016740	395495.Lcho_2602	glutathione S-transferase domain-containing protein	85.78%	COG0625	_	_	K00799	GST, gst
orf03038_1	252	gi|491918964|ref|WP_005671920.1|	hypothetical protein [Lautropia LamB/YcsF family protein [Lautropia mirabilis ATCC 51599]	89%	gi|166232603|sp|A1TSY0.1|Y3513_ACIAC	RecName: Full=UPF0271 protein Aave_3513 [Acidovorax citrulli AAC00-1]	86%	GO:0005975;GO:0003824	397945.Aave_3513	LamB/YcsF family protein	85.94%	COG1540	_	_	K07160	K07160
orf02438_1	384	gi|655155101|ref|WP_028601777.1|	hypothetical protein [Ottowia thiooxydans]	58%	_	_	_	_	_	_	_	_	_	_	None	_
orf01812_1	58	_	_	_	_	_	_	_	_	_	_	_	_	_	None	_
orf04221_1	575	gi|651307883|ref|WP_026435521.1|	peptidase M48 [Acidovorax sp. JHL-9]	68%	gi|20141052|sp|Q9KQ40.1|BEPA_VIBCH	RecName: Full=Putative beta-barrel assembly-enhancing protease; Flags: Precursor [Vibrio cholerae O1 biovar El Tor str. N16961]	53%	_	391735.Veis_0392	peptidase M48, Ste24p	77.45%	COG4783	KOG2661	_	None	_
orf01281_1	359	gi|518531741|ref|WP_019701948.1|	MULTISPECIES: cyclase [Acidovorax]	77%	_	_	_	_	397945.Aave_3942	hypothetical protein	78.57%	_	_	NOG46378	None	_
orf01364_1	435	gi|501316318|ref|WP_012347953.1|	diaminohydroxyphosphoribosylaminopyrimidine deaminase [Leptothrix riboflavin biosynthesis protein RibD [Leptothrix cholodn	64%	gi|140252|sp|P25539.1|RIBD_ECOLI	RecName: Full=Riboflavin biosynthesis protein RibD; Includes: RecName: Full=Diaminohydroxyphosphoribosylaminopyrimidine deaminase; Short=DRAP deaminase; AltName: Full	63%	GO:0046872;GO:0016787;GO:0044710;GO:0016491	535289.Dtpsy_2542	riboflavin biosynthesis protein RibD	79.53%	COG0117	_	_	K11752	ribD
orf01514_1	45	_	_	_	_	_	_	_	_	_	_	_	_	_	None	_
orf04214_1	244	gi|655157894|ref|WP_028604543.1|	fumarylacetoacetase [Ottowia thiooxydans]	76%	gi|75344093|sp|O86042.1|NAGK_RALSP	RecName: Full=Fumarylpyruvate hydrolase; AltName: Full=Naphthalene degradation protein K	69%	_	_	_	_	_	_	_	K16165	nagK
orf03404_1	241	gi|658499625|ref|WP_029696287.1|	pilus assembly protein PilX [Comamonas badia]	72%	_	_	_	_	_	_	_	_	_	_	K02673	pilX
orf03374_1	518	gi|602519641|emb|CDO31558.1|	hypothetical protein BN979_04372 [Mycobacterium vulneris]	62%	_	_	_	_	_	_	_	_	_	_	None	_
orf02777_1	47	_	_	_	_	_	_	_	_	_	_	_	_	_	None	_
orf00128_1	242	gi|658510760|ref|WP_029706291.1|	transcriptional regulator [Rhodoferax saidenbachensis]	77%	gi|117433|sp|P08368.1|CREB_ECOLI	RecName: Full=Transcriptional regulatory protein CreB [Escherichia coli K-12]	65%	_	_	_	_	_	_	_	K07663	creB
orf02775_1	347	gi|496896964|ref|WP_009401394.1|	hypothetical protein [Pseudomonas putida]	81%	gi|60416298|sp|P0A177.1|YCLC_PSEPU	RecName: Full=UPF0065 protein in clcB-clcD intergenic region; Flags: Precursor [Pseudomonas putida]	59%	_	258594.RPA2319	hypothetical protein	78.47%	COG3181	_	_	None	_
orf01191_1	225	gi|515975990|ref|WP_017406573.1|	GntR family transcriptional regulator [Chryseobacterium taeanense]	80%	_	_	_	GO:0003677;GO:0005667;GO:0006355;GO:0045449;GO:0003700	398578.Daci_5832	GntR family transcriptional regulator	82.51%	COG1802	_	_	None	_
orf01587_1	123	_	_	_	_	_	_	_	_	_	_	_	_	_	None	_
orf03536_1	696	gi|504825372|ref|WP_015012474.1|	carbamoyl-phosphate synthase large subunit [Acidovorax sp. KKS102]	76%	gi|20455046|sp|Q42523.2|MCCA_ARATH	RecName: Full=Methylcrotonoyl-CoA carboxylase subunit alpha, mitochondrial; Short=MCCase subunit alpha; AltName: Full=3-methylcrotonyl-CoA carboxylase 1; AltName: F	72%	GO:0004075;GO:0046872;GO:0005524;GO:0006633;GO:0009343	688245.CtCNB1_1721	carbamoyl-phosphate synthase L chain	82.51%	COG4770	_	_	K13777	atuF
orf03742_1	65	_	_	_	_	_	_	_	_	_	_	_	_	_	None	_
orf01555_1	53	_	_	_	_	_	_	_	_	_	_	_	_	_	None	_
orf02969_1	192	gi|503568322|ref|WP_013802398.1|	RNA polymerase sigma factor [Delftia sp. Cs1-4]	92%	_	_	_	GO:0003677;GO:0005667;GO:0006355;GO:0045449;GO:0016987;GO:0003700;GO:0006352	3694.eugene3.144910001	Predicted protein	91.62%	COG1595	_	_	K03088	SIG3.2, rpoE
orf02461_1	295	gi|656275602|ref|WP_029221258.1|	dienelactone hydrolase [Xanthomonas cassavae]	95%	gi|121957932|sp|Q7DFU6.3|YGHX_ECOLI	RecName: Full=Putative uncharacterized protein YghX [Escherichia coli K-12]	83%	GO:0008806;GO:0019261	322710.Avin_37970	Dienelactone hydrolase-like protein	89.83%	COG0412	_	_	K01061	E3.1.1.45
orf01248_1	305	gi|503283300|ref|WP_013517961.1|	transporter [Alicycliphilus auxin efflux carrier [Alicycliphilus denitrificans BC]	81%	_	_	_	GO:0055085;GO:0016021	543728.Vapar_3460	Auxin Efflux Carrier	81.68%	COG0679	_	NOG268968	K07088	K07088
orf01188_1	260	gi|565409407|gb|ETF03736.1|	gluconate 5-dehydrogenase [Advenella kashmirensis W13003]	68%	gi|20178145|sp|Q8XBJ4.2|UCPA_ECO57	RecName: Full=Oxidoreductase UcpA [Escherichia coli O157:H7]	53%	_	_	_	_	_	_	_	K00046	idnO
orf01598_1	261	gi|503284809|ref|WP_013519470.1|	1,6-dihydroxycyclohexa-2,4-diene-1-carboxylate dehydrogenase [Alicycliphilus denitrificans]	94%	gi|51704251|sp|P07772.2|BEND_ACIAD	RecName: Full=1,6-dihydroxycyclohexa-2,4-diene-1-carboxylate dehydrogenase; AltName: Full=2-hydro-1,2-dihydroxybenzoate dehydrogenase; Short=DHB dehydrogenase; AltN	71%	_	269483.Bcep18194_C7049	1,6-dihydroxycyclohexa-2,4-diene-1-carboxylate dehydrogenase	92.43%	COG1028	_	_	K05783	benD-xylL
orf04222_1	136	gi|495103943|ref|WP_007828766.1|	membrane protein [Variovorax sp. CF313]	93%	gi|81637583|sp|O34648.1|YVLD_BACSU	RecName: Full=Uncharacterized membrane protein YvlD; Flags: Precursor [Bacillus subtilis subsp. subtilis str. 168]	67%	_	543728.Vapar_5175	membrane protein of unknown function	92.86%	COG1950	_	NOG220149	K08972	K08972
orf01346_1	205	gi|518486187|ref|WP_019656394.1|	lysine transporter LysE [Variovorax paradoxus]	85%	gi|20139497|sp|Q8Z3B4.1|RHTB_SALTI	RecName: Full=Homoserine/homoserine lactone efflux protein [Salmonella enterica subsp. enterica serovar Typhi]	61%	GO:0006865;GO:0016021;GO:0005886	164546.RALTA_A0251	putative neutral amino-acid efflux system, RhtB family (lysine, threonine, homoserine)	77.39%	COG1280	_	_	K05834	rhtB
orf00741_1	53	_	_	_	_	_	_	_	_	_	_	_	_	_	None	_
orf01726_1	175	gi|515975447|ref|WP_017406030.1|	hypothetical protein [Chryseobacterium taeanense]	72%	_	_	_	_	_	_	_	_	_	_	None	_
orf03746_1	193	gi|648258176|ref|WP_026039325.1|	membrane protein [Limnohabitans sp. Rim28]	62%	_	_	_	_	_	_	_	_	_	_	K02494	lolB
orf00152_1	105	gi|504825105|ref|WP_015012207.1|	hypothetical protein [Acidovorax sp. KKS102]	79%	gi|32171878|sp|Q8Y2K9.1|Y326_RALSO	RecName: Full=UPF0250 protein RSc0326 [Ralstonia solanacearum GMI1000]	72%	_	338969.Rfer_3936	hypothetical protein	84.88%	COG2921	_	_	K09158	K09158
orf03903_1	413	gi|516083612|ref|WP_017514195.1|	spore coat protein [Cupriavidus metallidurans]	81%	gi|3123093|sp|Q58466.1|Y1066_METJA	RecName: Full=Uncharacterized protein MJ1066 [Methanocaldococcus jannaschii DSM 2661]	66%	_	428406.Rpic12D_0596	DegT/DnrJ/EryC1/StrS aminotransferase	78.35%	COG0399	_	_	None	_
orf03315_1	99	_	_	_	_	_	_	_	_	_	_	_	_	_	None	_
orf01632_1	331	gi|597957734|gb|EYC50922.1|	acetyl-CoA carboxylase subunit alpha [Hylemonella gracilis str. Niagara R]	86%	gi|88909248|sp|Q5P2J0.2|ACCA_AROAE	RecName: Full=Acetyl-coenzyme A carboxylase carboxyl transferase subunit alpha; Short=ACCase subunit alpha; Short=Acetyl-CoA carboxylase carboxyltransferase subunit	82%	GO:0003989;GO:2001295;GO:0006090;GO:0005524;GO:0009317;GO:0016740;GO:0006633	397945.Aave_2322	acetyl-coenzyme A carboxylase carboxyl transferase subunit alpha	84.76%	COG0825	_	_	K01962	accA
orf01942_1	218	_	_	_	_	_	_	_	_	_	_	_	_	_	None	_
orf01143_1	159	_	_	_	_	_	_	_	_	_	_	_	_	_	None	_
orf01938_1	117	gi|501160624|ref|WP_012205037.1|	hypothetical protein [Delftia hypothetical protein Daci_3199 [Delftia acidovorans SPH-1]	91%	_	_	_	_	_	_	_	_	_	_	None	_
orf03359_1	397	gi|652804672|ref|WP_027100444.1|	1-deoxy-D-xylulose 5-phosphate reductoisomerase [Comamonadaceae bacterium URHA0028]	84%	gi|254782034|sp|C1D9F0.1|DXR_LARHH	RecName: Full=1-deoxy-D-xylulose 5-phosphate reductoisomerase; Short=DXP reductoisomerase; AltName: Full=1-deoxyxylulose-5-phosphate reductoisomerase; AltName: Full	73%	GO:0006694;GO:0046872;GO:0016853;GO:0016114;GO:0055114;GO:0019288;GO:0070402;GO:0030604	338969.Rfer_1994	1-deoxy-D-xylulose 5-phosphate reductoisomerase; Catalyzes the NADP-dependent rearrangement [...]	81.03%	COG0743	_	_	K00099	dxr
orf01037_1	363	gi|519072036|ref|WP_020227911.1|	thiamine monophosphate kinase [Acidovorax sp. MR-S7]	74%	gi|2499008|sp|P55881.1|THIL_SALTY	RecName: Full=Thiamine-monophosphate kinase; Short=TMP kinase; Short=Thiamine-phosphate kinase [Salmonella enterica subsp. enterica serovar Typhimurium str. LT2]	62%	_	398578.Daci_0711	thiamine-monophosphate kinase	75.96%	COG0611	_	_	K00946	thiL
orf03136_1	60	_	_	_	_	_	_	_	_	_	_	_	_	_	None	_
orf04298_1	260	gi|645568179|gb|KDP84870.1|	2-deoxy-D-gluconate 3-dehydrogenase [Cupriavidus sp. SK-3]	70%	gi|74665805|sp|Q9Y6Z9.1|SOU1_SCHPO	RecName: Full=Sorbose reductase sou1; AltName: Full=Sorbitol utilization protein sou1 [Schizosaccharomyces pombe 972h-]	56%	_	_	_	_	_	_	_	K00100	E1.1.1.-
orf01422_1	67	gi|497203263|ref|WP_009517525.1|	50S ribosomal protein L35 [Hydrogenophaga sp. PBC]	99%	gi|166231144|sp|A1TR37.1|RL35_ACIAC	RecName: Full=50S ribosomal protein L35 [Acidovorax citrulli AAC00-1]	99%	GO:0005840;GO:0042254;GO:0006412;GO:0003735	397945.Aave_2857	50S ribosomal protein L35	98.46%	COG0291	_	_	K02916	RP-L35, MRPL35, rpmI
orf00409_1	172	_	_	_	_	_	_	_	_	_	_	_	_	_	None	_
orf03387_1	364	gi|501160688|ref|WP_012205101.1|	fructose-1 6-bisphosphatase [Delftia acidovorans]	96%	gi|224488128|sp|A9BW85.1|F16PA_DELAS	RecName: Full=Fructose-1,6-bisphosphatase class 1; Short=FBPase class 1; AltName: Full=D-fructose-1,6-bisphosphate 1-phosphohydrolase class 1 [Delftia acidovorans	96%	GO:0000287;GO:0006000;GO:0006094;GO:0006096;GO:0005737;GO:0015976;GO:0006013;GO:0006098;GO:0016311;GO:0042132	398578.Daci_3263	fructose-1,6-bisphosphatase	96.08%	COG0158	_	_	K03841	FBP, fbp
orf02182_1	42	_	_	_	_	_	_	_	_	_	_	_	_	_	None	_
orf01623_1	123	gi|655158218|ref|WP_028604852.1|	membrane protein [Ottowia thiooxydans]	75%	_	_	_	_	_	_	_	_	_	_	K08987	K08987
orf02163_1	214	gi|519074473|ref|WP_020230348.1|	hypothetical protein [Acidovorax sp. MR-S7]	56%	_	_	_	_	_	_	_	_	_	_	None	_
orf01878_1	147	gi|655433688|ref|WP_028821021.1|	universal stress protein UspA [beta proteobacterium SCGC AAA027-I06]	78%	_	_	_	GO:0006950;GO:0005737	338969.Rfer_1926	hypothetical protein	77.55%	COG0589	_	_	None	_
orf02951_1	190	gi|655156430|ref|WP_028603101.1|	hypothetical protein [Ottowia thiooxydans]	64%	_	_	_	_	_	_	_	_	_	_	None	_
orf00014_1	309	gi|655157860|ref|WP_028604510.1|	hypothetical protein [Ottowia thiooxydans]	62%	_	_	_	_	_	_	_	_	_	_	None	_
orf02770_1	306	gi|502601281|ref|WP_012838628.1|	LysR family transcriptional regulator [Comamonas testosteroni]	88%	_	_	_	GO:0003677;GO:0005667;GO:0006355;GO:0045449;GO:0003700	688245.CtCNB1_2619	transcriptional regulator, LysR family	88.24%	COG0583	_	_	None	_
orf02524_1	464	gi|503283362|ref|WP_013518023.1|	fumarate hydratase [Alicycliphilus denitrificans]	95%	gi|39931608|sp|Q8XQE8.1|FUMC_RALSO	RecName: Full=Fumarate hydratase class II; Short=Fumarase C [Ralstonia solanacearum GMI1000]	88%	GO:0019643;GO:0045239;GO:0004333;GO:0006106	398578.Daci_2655	fumarate hydratase	91.70%	COG0114	KOG1317	_	K01679	E4.2.1.2B, fumC
orf00759_1	348	gi|503668104|ref|WP_013902180.1|	Sigma-E factor negative regulatory protein [Ramlibacter tataouinensis]	58%	_	_	_	_	_	_	_	_	_	_	K03598	rseB
orf04170_1	334	gi|519072941|ref|WP_020228816.1|	methionyl-tRNA formyltransferase [Acidovorax sp. MR-S7]	76%	gi|166214868|sp|A1WD32.1|FMT_ACISJ	RecName: Full=Methionyl-tRNA formyltransferase [Acidovorax sp. JS42]	75%	_	232721.Ajs_4053	methionyl-tRNA formyltransferase; Modifies the free amino group of the aminoacyl moiety of m [...]	78.16%	COG0223	KOG2452	_	K00604	MTFMT, fmt
orf02345_1	946	gi|594556742|gb|EXU80765.1|	DNA polymerase I [Comamonas aquatica DA1877]	80%	gi|1169402|sp|P43741.1|DPO1_HAEIN	RecName: Full=DNA polymerase I; Short=POL I [Haemophilus influenzae Rd KW20]	71%	GO:0008408;GO:0003677;GO:0003887;GO:0090305;GO:0006261;GO:0042575	397945.Aave_1930	DNA polymerase I	85.00%	COG0749	_	_	K02335	DPO1, polA
orf02733_1	275	gi|500135602|ref|WP_011811607.1|	proteasome-type protease [Verminephrobacter eiseniae]	86%	_	_	_	GO:0008233;GO:0006508;GO:0000502	391735.Veis_3913	20S proteasome, A and B subunits	86.80%	COG3484	_	_	K07395	K07395
orf02851_1	403	gi|518259188|ref|WP_019429396.1|	aspartate aminotransferase [Limnohabitans sp. Rim47]	92%	gi|12230871|sp|P72173.2|AAT_PSEAE	RecName: Full=Aspartate aminotransferase; Short=AspAT; AltName: Full=Transaminase A [Pseudomonas aeruginosa PAO1]	76%	GO:0009094;GO:0006571;GO:0080130;GO:0008793;GO:0009821;GO:0000162;GO:0030170	296591.Bpro_2175	aromatic amino acid aminotransferase	90.45%	COG1448	_	_	K00832	tyrB
orf04143_1	130	gi|500123769|ref|WP_011799774.1|	50S ribosomal protein L17 [Polaromonas naphthalenivorans]	92%	gi|166216199|sp|A1VJ41.1|RL17_POLNA	RecName: Full=50S ribosomal protein L17 [Polaromonas naphthalenivorans CJ2]	92%	GO:0005840;GO:0042254;GO:0006412;GO:0003735	365044.Pnap_0346	ribosomal protein L17	95.80%	COG0203	_	_	K02879	RP-L17, MRPL17, rplQ
orf02058_1	395	gi|504828865|ref|WP_015015967.1|	phospholipase [Acidovorax sp. phospholipase A1 [Acidovorax sp. KKS102]	68%	gi|81784981|sp|Q9K0U7.1|PA1_NEIMB	RecName: Full=Putative phospholipase A1; AltName: Full=Phosphatidylcholine 1-acylhydrolase; Flags: Precursor [Neisseria meningitidis MC58]	54%	GO:0009395;GO:0004620;GO:0052689	_	_	_	_	_	_	K01058	pldA
orf02893_1	512	gi|655157404|ref|WP_028604064.1|	2-isopropylmalate synthase [Ottowia thiooxydans]	94%	gi|254808393|sp|A1W6T7.1|LEU1_ACISJ	RecName: Full=2-isopropylmalate synthase; AltName: Full=Alpha-IPM synthase; AltName: Full=Alpha-isopropylmalate synthase [Acidovorax sp. JS42]	94%	GO:0009099;GO:0009098;GO:0006090;GO:0003852;GO:0009097	232721.Ajs_1774	2-isopropylmalate synthase; Catalyzes the condensation of the acetyl group of acetyl-CoA wit [...]	93.47%	COG0119	_	_	K01649	leuA
orf03566_1	138	gi|543577684|ref|WP_021026146.1|	acetyl-CoA carboxylase [Comamonas sp. B-9]	82%	gi|78099821|sp|P0ABE0.1|BCCP_ECO57	RecName: Full=Biotin carboxyl carrier protein of acetyl-CoA carboxylase; Short=BCCP [Escherichia coli O157:H7]	63%	GO:0003989;GO:0006090;GO:0009317;GO:0006633	397945.Aave_0857	biotin carboxyl carrier protein	77.54%	COG0511	_	_	K02160	accB, bccP
orf01519_1	261	gi|669783794|emb|CDS50705.1|	Lipoprotein releasing system ATP-binding protein LolD [Polaromonas naphthalenivorans CJ2]	85%	gi|124013781|sp|Q21TG3.2|LOLD_ALBFT	RecName: Full=Lipoprotein-releasing system ATP-binding protein LolD [Rhodoferax ferrireducens T118]	83%	GO:0005524;GO:0042954;GO:0006200;GO:0043190;GO:0042953;GO:0016887	232721.Ajs_3420	lipoprotein releasing system, ATP-binding protein	86.64%	COG1136	KOG0055	_	K09810	ABC.LPT.A, lolD
orf01820_1	284	gi|597958746|gb|EYC51934.1|	enoyl-CoA hydratase [Hylemonella gracilis str. Niagara R]	70%	gi|81342427|sp|O34893.1|YNGF_BACSU	RecName: Full=Putative enoyl-CoA hydratase/isomerase YngF [Bacillus subtilis subsp. subtilis str. 168]	46%	_	_	_	_	_	_	_	None	_
orf04169_1	275	gi|500127233|ref|WP_011803238.1|	branched-chain amino acid ABC transporter permease [Polaromonas naphthalenivorans]	75%	_	_	_	_	365044.Pnap_3876	AzlC family protein	75.00%	COG1296	_	_	None	_
orf03667_1	187	gi|654799564|ref|WP_028253473.1|	riboflavin synthase subunit beta [Variovorax sp. URHB0020]	77%	gi|8928350|sp|Q53107.1|RISB_RHOER	RecName: Full=6,7-dimethyl-8-ribityllumazine synthase; Short=DMRL synthase; Short=LS; Short=Lumazine synthase	73%	_	543728.Vapar_1854	Riboflavin synthase	78.62%	COG0054	_	_	K00794	ribH, RIB4
orf02495_1	53	_	_	_	_	_	_	_	_	_	_	_	_	_	None	_
orf00003_1	514	gi|518259499|ref|WP_019429707.1|	hypothetical protein [Limnohabitans sp. Rim47]	66%	_	_	_	_	_	_	_	_	_	_	K07259	dacB
orf01629_1	465	gi|512568749|ref|WP_016450534.1|	cysteinyl-tRNA synthetase [Delftia acidovorans]	87%	gi|229558629|sp|A9BZ45.1|SYC_DELAS	RecName: Full=Cysteine--tRNA ligase; AltName: Full=Cysteinyl-tRNA synthetase; Short=CysRS [Delftia acidovorans SPH-1]	87%	_	398578.Daci_2507	cysteinyl-tRNA synthetase	88.40%	COG0215	_	_	K01883	CARS, cysS
orf00296_1	330	gi|500127566|ref|WP_011803571.1|	ABC transporter substrate-binding protein [Acidovorax sp. JS42]	73%	gi|60416298|sp|P0A177.1|YCLC_PSEPU	RecName: Full=UPF0065 protein in clcB-clcD intergenic region; Flags: Precursor [Pseudomonas putida]	53%	_	232721.Ajs_0102	hypothetical protein	77.74%	COG3181	_	_	None	_
orf01145_1	137	gi|652654893|ref|WP_027015844.1|	acetyltransferase [Comamonas composti]	80%	_	_	_	_	_	_	_	_	_	_	None	_
orf02603_1	118	gi|658512109|ref|WP_029707629.1|	cell division protein ZapA [Rhodoferax saidenbachensis]	73%	_	_	_	GO:0044763	_	_	_	_	_	_	K09888	zapA
orf02449_1	190	gi|648288957|ref|WP_026070106.1|	hypothetical protein [Stenotrophomonas maltophilia]	63%	_	_	_	_	_	_	_	_	_	_	None	_
orf00356_1	815	gi|516633478|ref|WP_018008253.1|	formyl-CoA transferase [Cupriavidus taiwanensis]	70%	gi|123749132|sp|Q139H7.1|FCTA_RHOPS	RecName: Full=Formyl-coenzyme A transferase; Short=Formyl-CoA transferase [Rhodopseudomonas palustris BisB5]	45%	GO:0003824	_	_	_	_	_	_	None	_
orf00011_1	903	gi|518530469|ref|WP_019700676.1|	DNA gyrase subunit B [Acidovorax avenae]	87%	gi|123266189|sp|Q1RHT8.1|GYRB_RICBR	RecName: Full=DNA gyrase subunit B [Rickettsia bellii RML369-C]	78%	GO:0000287;GO:0003677;GO:0005524;GO:0003918;GO:0005694;GO:0005737;GO:0006200;GO:0006261;GO:0006265	397945.Aave_0003	DNA gyrase subunit B; DNA gyrase negatively supercoils closed circular double- stranded DNA [...]	88.32%	COG0187	_	_	K02470	gyrB
orf00713_1	243	gi|512589440|ref|WP_016453151.1|	MULTISPECIES: hypothetical protein [Bacteria]	64%	_	_	_	_	_	_	_	_	_	_	None	_
orf00043_1	321	gi|504665848|ref|WP_014852950.1|	LysR family transcriptional regulator [Pseudomonas stutzeri]	71%	_	_	_	GO:0006351	522373.Smlt1532	putative LysR family regulatory protein	80.92%	COG0583	_	_	None	_
orf04184_1	578	gi|503267787|ref|WP_013502448.1|	benzaldehyde lyase [Rhodopseudomonas palustris]	80%	gi|54037424|sp|P66947.1|ILVG_MYCBO	RecName: Full=Probable acetolactate synthase; AltName: Full=ALS; AltName: Full=Acetohydroxy-acid synthase [Mycobacterium bovis AF2122/97]	51%	_	395960.Rpal_3099	thiamine pyrophosphate domain protein TPP-binding	80.22%	COG0028	_	_	K01652	E2.2.1.6L, ilvB, ilvG, ilvI
orf01715_1	291	gi|501161447|ref|WP_012205851.1|	TetR family transcriptional regulator [Delftia acidovorans]	86%	_	_	_	GO:0003677;GO:0006355	398578.Daci_4026	TetR family transcriptional regulator	85.85%	_	_	NOG237454	None	_
orf04182_1	430	gi|655155304|ref|WP_028601980.1|	cyclopropane-fatty-acyl-phospholipid synthase [Ottowia thiooxydans]	83%	gi|401649|sp|P31049.1|FAMT_PSEPU	RecName: Full=Probable fatty acid methyltransferase; AltName: Full=ORF3; AltName: Full=S-adenosylmethionine-dependent methyltransferase; Short=AdoMet-MT; Short=SAM-MT	65%	GO:0008168;GO:0032259;GO:0008610	406425.Bcenmc03_2593	cyclopropane-fatty-acyl-phospholipid synthase	80.79%	COG2230	_	_	K00574	E2.1.1.79, cfa
orf03228_1	438	gi|492267461|ref|WP_005794034.1|	peptidase M48 [Acidovorax Ste24 endopeptidase [Acidovorax delafieldii 2AN]	79%	gi|75303258|sp|Q8RX88.1|FACE1_ARATH	RecName: Full=CAAX prenyl protease 1 homolog; AltName: Full=Farnesylated proteins-converting enzyme 1; Short=AtFACE-1; Short=FACE-1; AltName: Full=Prenyl protein-s	62%	GO:0016020;GO:0006508;GO:0004222;GO:0071586	232721.Ajs_3347	Ste24 endopeptidase	79.29%	COG0501	_	_	K06013	STE24
orf03883_1	79	gi|502600234|ref|WP_012837602.1|	excisionase [Comamonas hypothetical protein CtCNB1_1436 [Comamonas testosteroni CNB-2]	78%	_	_	_	_	_	_	_	_	_	_	None	_
orf03441_1	255	gi|503360069|ref|WP_013594730.1|	3-oxoacyl-ACP reductase [Acidovorax avenae]	79%	gi|29336564|sp|Q9LBG2.1|LVR_LEIAQ	RecName: Full=Levodione reductase; AltName: Full=(6R)-2,2,6-trimethyl-1,4-cyclohexanedione reductase	46%	_	338969.Rfer_1977	short-chain dehydrogenase/reductase SDR	76.22%	COG1028	_	_	None	_
orf01736_1	997	gi|519074402|ref|WP_020230277.1|	glycine dehydrogenase [Acidovorax sp. MR-S7]	85%	gi|259647488|sp|C5CRW8.1|GCSP_VARPS	RecName: Full=Glycine dehydrogenase (decarboxylating); AltName: Full=Glycine cleavage system P-protein; AltName: Full=Glycine decarboxylase; AltName: Full=Glycine	80%	_	543728.Vapar_3301	glycine dehydrogenase; The glycine cleavage system catalyzes the degradation of glycine. The [...]	77.43%	COG0403;COG1003	_	_	K00281	GLDC, gcvP
orf00735_1	383	gi|655155101|ref|WP_028601777.1|	hypothetical protein [Ottowia thiooxydans]	61%	_	_	_	_	_	_	_	_	_	_	None	_
orf03590_1	477	gi|557915530|ref|WP_023472373.1|	potassium/proton antiporter [Betaproteobacteria bacterium MOLA814]	64%	_	_	_	GO:0044765	_	_	_	_	_	_	None	_
orf01518_1	419	gi|655158889|ref|WP_028605494.1|	cell division protein FtsX [Ottowia thiooxydans]	90%	gi|9977671|sp|P57062.1|LOLC_NEIMB	RecName: Full=Lipoprotein-releasing system transmembrane protein LolC [Neisseria meningitidis MC58]	66%	_	338969.Rfer_3232	LolC/E family lipoprotein releasing system, transmembrane protein	88.76%	COG4591	_	_	K09808	ABC.LPT.P, lolC, lolE
orf01832_1	1974	gi|654794622|ref|WP_028248571.1|	alpha-2-macroglobulin [Variovorax sp. URHB0020]	64%	_	_	_	_	_	_	_	_	_	_	K06894	K06894
orf03138_1	750	gi|655158856|ref|WP_028605461.1|	ribonuclease II [Ottowia thiooxydans]	81%	gi|7674335|sp|Q9WZI1.1|RNR_THEMA	RecName: Full=Ribonuclease R; Short=RNase R; AltName: Full=VacB protein homolog [Thermotoga maritima MSB8]	55%	_	338969.Rfer_1422	exoribonuclease II	76.69%	COG0557	_	_	K01147	rnb
orf01340_1	414	gi|655155020|ref|WP_028601697.1|	hypothetical protein [Ottowia thiooxydans]	64%	_	_	_	_	_	_	_	_	_	_	None	_
orf04022_1	38	_	_	_	_	_	_	_	_	_	_	_	_	_	None	_
orf02882_1	428	gi|502599526|ref|WP_012836914.1|	C4-dicarboxylate ABC transporter [Comamonas testosteroni]	96%	gi|20141912|sp|P40800.2|YGIK_SALTY	RecName: Full=Uncharacterized protein YgiK [Salmonella enterica subsp. enterica serovar Typhimurium str. LT2]	58%	GO:0016021	688245.CtCNB1_0523	TRAP dicarboxylate transporter, DctM subunit	97.12%	COG1593	_	_	None	_
orf01865_1	720	gi|489155346|ref|WP_003065032.1|	methylmalonyl-CoA mutase [Comamonas testosteroni]	94%	gi|17380377|sp|O86028.2|MUTB_RHIME	RecName: Full=Methylmalonyl-CoA mutase; Short=MCM [Sinorhizobium meliloti 1021]	80%	GO:0006574;GO:0046872;GO:0006552;GO:0004494;GO:0031419;GO:0006550	535289.Dtpsy_1849	methylmalonyl-CoA mutase (EC:5.4.99.2)	95.21%	COG1884;COG2185	_	_	K01847	MUT
orf00016_1	514	gi|594554413|gb|EXU78472.1|	acetyl-CoA hydrolase [Comamonas aquatica DA1877]	85%	gi|729048|sp|P38946.1|CAT1_CLOK5	RecName: Full=Succinyl-CoA:coenzyme A transferase [Clostridium kluyveri DSM 555]	71%	GO:0016787;GO:0006084	688245.CtCNB1_0236	acetyl-CoA hydrolase/transferase	86.21%	COG0427	_	_	K01067	E3.1.2.1, ACH1
orf00440_1	480	gi|516630720|ref|WP_018005507.1|	amidase [Cupriavidus taiwanensis]	76%	gi|576011085|sp|K9NBS6.1|AAM_RHOER	RecName: Full=Acylamidase [Rhodococcus erythropolis]	60%	GO:0016787	164546.RALTA_B2079	amidase	75.98%	COG0154	_	_	K01426	E3.5.1.4, amiE
orf02029_1	46	_	_	_	_	_	_	_	_	_	_	_	_	_	None	_
orf01803_1	180	gi|612082095|gb|EZP40858.1|	putative exported protein [Janthinobacterium lividum]	60%	_	_	_	_	_	_	_	_	_	_	None	_
orf02082_1	38	_	_	_	_	_	_	_	_	_	_	_	_	_	None	_
orf00522_1	180	gi|495150153|ref|WP_007874959.1|	metal-dependent hydrolase [Polaromonas sp. CF318]	73%	gi|1175555|sp|P45570.1|YBCI_ECOLI	RecName: Full=Inner membrane protein YbcI [Escherichia coli K-12]	64%	_	_	_	_	_	_	_	K07038	K07038
orf04201_1	44	_	_	_	_	_	_	_	_	_	_	_	_	_	None	_
orf02014_1	163	gi|503361140|ref|WP_013595801.1|	hypothetical protein [Acidovorax avenae]	63%	_	_	_	_	_	_	_	_	_	_	None	_
orf04017_1	66	_	_	_	_	_	_	_	_	_	_	_	_	_	None	_
orf02720_1	274	gi|499620325|ref|WP_011301059.1|	hypothetical protein [Cupriavidus pinatubonensis]	48%	_	_	_	_	_	_	_	_	_	_	None	_
orf01982_1	287	gi|553766440|ref|WP_023098731.1|	hypothetical protein [Pseudomonas aeruginosa]	70%	_	_	_	_	_	_	_	_	_	_	None	_
orf00377_1	49	_	_	_	_	_	_	_	_	_	_	_	_	_	None	_
orf01893_1	67	_	_	_	_	_	_	_	_	_	_	_	_	_	None	_
orf01540_1	364	gi|654797511|ref|WP_028251452.1|	ferrochelatase [Variovorax sp. URHB0020]	76%	gi|123165010|sp|Q12BZ9.1|HEMH_POLSJ	RecName: Full=Ferrochelatase; AltName: Full=Heme synthase; AltName: Full=Protoheme ferro-lyase [Polaromonas sp. JS666]	74%	_	39946.BGIOSIBCE032380	Putative uncharacterized protein; Catalyzes the ferrous insertion into protoporphyrin IX (By [...]	76.54%	COG0276	KOG1321	_	K01772	hemH, FECH
orf03767_1	121	gi|590105013|emb|CDI01634.1|	hypothetical protein BN873_190028 [Candidatus Competibacter denitrificans Run_A_D11]	75%	_	_	_	_	_	_	_	_	_	_	None	_
orf04319_1	168	gi|655155063|ref|WP_028601739.1|	50S ribosomal protein L10 [Ottowia thiooxydans]	95%	gi|166229697|sp|A1WCN1.1|RL10_ACISJ	RecName: Full=50S ribosomal protein L10 [Acidovorax sp. JS42]	92%	_	232721.Ajs_3899	50S ribosomal protein L10	91.84%	COG0244	_	_	K02864	RP-L10, MRPL10, rplJ
orf00023_1	142	gi|518487602|ref|WP_019657809.1|	membrane protein [Variovorax paradoxus]	89%	gi|6686250|sp|Q53229.1|Y2845_RHOS4	RecName: Full=UPF0093 membrane protein RHOS4_28450; AltName: Full=ORF1 [Rhodobacter sphaeroides 2.4.1]	55%	_	397945.Aave_0328	hypothetical protein	87.32%	COG1981	_	_	K08973	K08973
orf00880_1	421	gi|588312054|gb|EXF45912.1|	major facilitator superfamily transporter [Pseudomonas sp. BAY1663]	87%	gi|20532301|sp|P76628.2|YGAY_ECOLI	RecName: Full=Putative uncharacterized transporter YgaY [Escherichia coli K-12]	63%	GO:0055085;GO:0016021	340100.Bpet0598	major facilitator superfamily permease	88.31%	COG0477	_	_	None	_
orf03153_1	508	gi|489143764|ref|WP_003053528.1|	23S rRNA methyltransferase [Comamonas testosteroni]	81%	gi|143580440|sp|A1W8J9.1|RLMD_ACISJ	RecName: Full=23S rRNA (uracil(1939)-C(5))-methyltransferase RlmD; AltName: Full=23S rRNA(m5U1939)-methyltransferase [Acidovorax sp. JS42]	83%	_	688245.CtCNB1_3058	RNA methyltransferase, TrmA family	82.28%	COG2265	_	_	K03215	rumA
orf01526_1	342	gi|497204239|ref|WP_009518501.1|	ATPase [Hydrogenophaga sp. PBC]	82%	gi|239938765|sp|P94474.2|YEAC_BACSU	RecName: Full=Uncharacterized protein YeaC [Bacillus subtilis subsp. subtilis str. 168]	64%	GO:0005524;GO:0006200;GO:0016887	397945.Aave_1063	ATPase	84.21%	COG0714	_	_	K03924	moxR
orf02897_1	338	gi|543576413|ref|WP_021024890.1|	ketol-acid reductoisomerase [Comamonas sp. B-9]	98%	gi|166233540|sp|A1W6T4.1|ILVC_ACISJ	RecName: Full=Ketol-acid reductoisomerase; AltName: Full=Acetohydroxy-acid isomeroreductase; AltName: Full=Alpha-keto-beta-hydroxylacyl reductoisomerase [Acidovora	96%	GO:0009098;GO:0009099;GO:0015940;GO:0016853;GO:0009097;GO:0004455;GO:0055114;GO:0050662	232721.Ajs_1771	ketol-acid reductoisomerase	96.45%	COG0059	_	_	K00053	ilvC
orf04320_1	231	gi|519072648|ref|WP_020228523.1|	50S ribosomal protein L1 [Acidovorax sp. MR-S7]	98%	gi|160165473|sp|A1TVT3.1|RL1_ACIAC	RecName: Full=50S ribosomal protein L1 [Acidovorax citrulli AAC00-1]	97%	GO:0042254;GO:0015934;GO:0000049;GO:0003735;GO:0006417;GO:0019843	397945.Aave_4534	50S ribosomal protein L1; Binds directly to 23S rRNA. The L1 stalk is quite mobile in the ri [...]	97.40%	COG0081	_	_	K02863	RP-L1, MRPL1, rplA
orf01928_1	113	_	_	_	_	_	_	_	_	_	_	_	_	_	None	_
orf03060_1	381	gi|601443253|gb|EYS90413.1|	benzylsuccinyl-CoA dehydrogenase [Cupriavidus sp. SK-4]	90%	gi|341940171|sp|Q07417.2|ACADS_MOUSE	RecName: Full=Short-chain specific acyl-CoA dehydrogenase, mitochondrial; Short=SCAD; AltName: Full=Butyryl-CoA dehydrogenase; Flags: Precursor [Mus musculus]	51%	GO:0050660;GO:0006118;GO:0003995;GO:0055114	_	_	_	_	_	_	K00249	ACADM, acd
orf01763_1	322	gi|518402929|ref|WP_019573136.1|	hypothetical protein [Curvibacter lanceolatus]	66%	_	_	_	_	_	_	_	_	_	_	None	_
orf03503_1	417	gi|503744500|ref|WP_013978576.1|	hypothetical protein [Eggerthella sp. YY7918]	65%	gi|614087633|sp|Q8NLB7.2|GENK_CORGL	RecName: Full=Gentisate transporter [Corynebacterium glutamicum ATCC 13032]	53%	_	_	_	_	_	_	_	K05548	benK
orf01326_1	701	gi|518486134|ref|WP_019656341.1|	6-carboxyhexanoate--CoA ligase [Variovorax paradoxus]	78%	gi|2496062|sp|Q58010.1|Y590_METJA	RecName: Full=Uncharacterized protein MJ0590 [Methanocaldococcus jannaschii DSM 2661]	55%	GO:0043167	_	_	_	_	_	_	None	_
orf03780_1	38	_	_	_	_	_	_	_	_	_	_	_	_	_	None	_
orf00679_1	49	_	_	_	_	_	_	_	_	_	_	_	_	_	None	_
orf00543_1	81	gi|655157335|ref|WP_028603996.1|	ATP synthase F0F1 subunit C [Ottowia thiooxydans]	100%	gi|254809025|sp|A1W2T2.1|ATPL_ACISJ	RecName: Full=ATP synthase subunit c; AltName: Full=ATP synthase F(0) sector subunit c; AltName: Full=F-type ATPase subunit c; Short=F-ATPase subunit c; AltName: F	99%	GO:0015986;GO:0015991;GO:0045263;GO:0016021;GO:0015078;GO:0005886	232721.Ajs_0303	F0F1 ATP synthase subunit C; F(1)F(0) ATP synthase produces ATP from ADP in the presence of [...]	100.00%	COG0636	_	_	K02110	ATPF0C, atpE
orf01432_1	1064	gi|489149955|ref|WP_003059675.1|	transporter [Comamonas transporter, hydrophobe/amphiphile efflux-1 (HAE1) family [Comamonas testosteroni KF-1]	90%	gi|81751517|sp|Q8FWV9.1|BEPG_BRUSU	RecName: Full=Efflux pump membrane transporter BepG [Brucella suis 1330]	61%	GO:0006810;GO:0016021;GO:0005215	688245.CtCNB1_0178	hydrophobe/amphiphile efflux-1 transporter	90.38%	COG0841	_	_	None	_
orf00253_1	296	gi|655421551|ref|WP_028819876.1|	membrane protein [beta proteobacterium SCGC AAA027-I06]	74%	_	_	_	_	_	_	_	_	_	_	None	_
orf03539_1	266	gi|653280495|ref|WP_027476286.1|	TetR family transcriptional regulator [Curvibacter gracilis]	61%	_	_	_	_	_	_	_	_	_	_	None	_
orf03769_1	150	gi|658523819|ref|WP_029718379.1|	nucleoside diphosphate kinase [Rubrivivax benzoatilyticus]	63%	gi|84028114|sp|P0AFW6.1|RNK_ECO57	RecName: Full=Regulator of nucleoside diphosphate kinase [Escherichia coli O157:H7]	56%	_	_	_	_	_	_	_	K06140	rnk
orf02295_1	156	gi|655158675|ref|WP_028605280.1|	hypothetical protein [Ottowia thiooxydans]	78%	_	_	_	_	_	_	_	_	_	_	None	_
orf01424_1	366	gi|655154560|ref|WP_028601238.1|	phenylalanyl-tRNA synthetase [Ottowia thiooxydans]	90%	gi|166980010|sp|A1W8I2.1|SYFA_ACISJ	RecName: Full=Phenylalanine--tRNA ligase alpha subunit; AltName: Full=Phenylalanyl-tRNA synthetase alpha subunit; Short=PheRS [Acidovorax sp. JS42]	85%	GO:0000287;GO:0009094;GO:0006432;GO:0006571;GO:0005524;GO:0000162;GO:0000049;GO:0009328;GO:0004826	232721.Ajs_2396	phenylalanyl-tRNA synthetase, alpha subunit	84.73%	COG0016	_	_	K01889	FARSA, pheS
orf00361_1	324	gi|489166824|ref|WP_003076423.1|	phosphohydrolase [Comamonas response regulator receiver protein [Comamonas testosteroni ATCC 11996]	72%	gi|57015362|sp|P29267.2|HOXA_CUPNH	RecName: Full=Hydrogenase transcriptional regulatory protein HoxA [Ralstonia eutropha H16]	61%	_	_	_	_	_	_	_	None	_
orf00347_1	384	gi|495133316|ref|WP_007858126.1|	rod shape-determining protein MreC [Acidovorax sp. CF316]	76%	_	_	_	_	_	_	_	_	_	_	K03570	mreC
orf04207_1	395	gi|648258347|ref|WP_026039496.1|	acetyl-CoA acetyltransferase [Limnohabitans sp. Rim28]	94%	gi|1174677|sp|P45359.1|THLA_CLOAB	RecName: Full=Acetyl-CoA acetyltransferase; AltName: Full=Acetoacetyl-CoA thiolase [Clostridium acetobutylicum ATCC 824]	67%	_	397945.Aave_4368	acetyl-CoA acetyltransferase	93.61%	COG0183	_	_	K00626	E2.3.1.9, atoB
orf03175_1	248	gi|657238357|ref|WP_029349877.1|	hypothetical protein [Bosea sp. 117]	63%	_	_	_	_	_	_	_	_	_	_	K07506	K07506
orf03886_1	248	gi|635597800|dbj|BAO82956.1|	2-polyprenyl-3-methyl-5-hydroxy-6-metoxy-1,4-benzoquinol methylase [Comamonadaceae bacterium B1]	81%	gi|166234756|sp|A1TSA0.1|UBIG_ACIAC	RecName: Full=Ubiquinone biosynthesis O-methyltransferase; AltName: Full=2-polyprenyl-6-hydroxyphenol methylase; AltName: Full=3-demethylubiquinone 3-O-methyltrans	83%	GO:0008425;GO:0006744;GO:0008689;GO:0032259	397945.Aave_3278	3-demethylubiquinone-9 3-methyltransferase	83.55%	COG2227	_	_	K00568	ubiG
orf02316_1	250	gi|512555341|ref|WP_016445664.1|	MULTISPECIES: glycerophosphoryl diester phosphodiesterase [Bacteria]	67%	gi|136752|sp|P10908.1|UGPQ_ECOLI	RecName: Full=Glycerophosphoryl diester phosphodiesterase; Short=Glycerophosphodiester phosphodiesterase [Escherichia coli K-12]	58%	GO:0016787	_	_	_	_	_	_	K01126	E3.1.4.46, glpQ, ugpQ
orf03174_1	210	gi|648644748|ref|WP_026336499.1|	hypothetical protein [Acidobacteriaceae bacterium KBS 89]	56%	_	_	_	_	_	_	_	_	_	_	None	_
orf02260_1	233	gi|516563942|ref|WP_017939128.1|	methyltransferase [Pseudomonas thermotolerans]	80%	gi|60390360|sp|Q67S51.1|PRMA_SYMTH	RecName: Full=Ribosomal protein L11 methyltransferase; Short=L11 Mtase [Symbiobacterium thermophilum IAM 14863]	72%	GO:0008276;GO:0006479;GO:0005737	379731.PST_0833	hypothetical protein	79.37%	COG3897	_	_	None	_
orf00740_1	430	gi|656309259|ref|WP_029241744.1|	dihydropteridine reductase [Pseudomonas viridiflava]	79%	gi|52000643|sp|Q9I0H4.1|HMP_PSEAE	RecName: Full=Flavohemoprotein; AltName: Full=Flavohemoglobin; AltName: Full=Hemoglobin-like protein; AltName: Full=Nitric oxide dioxygenase; Short=NO oxygenase; Sho	76%	_	264730.PSPPH_1247	nitric oxide dioxygenase	88.08%	COG1017	_	_	K05916	hmp, YHB1
orf03752_1	79	_	_	_	_	_	_	_	_	_	_	_	_	_	None	_
orf02049_1	320	gi|515977080|ref|WP_017407663.1|	ABC transporter substrate-binding protein [Chryseobacterium taeanense]	81%	gi|60416298|sp|P0A177.1|YCLC_PSEPU	RecName: Full=UPF0065 protein in clcB-clcD intergenic region; Flags: Precursor [Pseudomonas putida]	54%	GO:0030288	398578.Daci_3165	hypothetical protein	81.94%	COG3181	_	_	None	_
orf00944_1	348	gi|501159687|ref|WP_012204107.1|	MULTISPECIES: permease [Delftia]	80%	_	_	_	_	398578.Daci_2184	hypothetical protein	79.58%	COG0628	_	_	None	_
orf01612_1	90	gi|489151735|ref|WP_003061444.1|	membrane lipoprotein, cell wall extensin motif [Comamonas testosteroni]	58%	_	_	_	_	_	_	_	_	_	_	None	_
orf03132_1	255	gi|489170375|ref|WP_003079950.1|	hypothetical protein [Comamonas hypothetical protein CTATCC11996_21164 [Comamonas testosteroni ATCC 11996]	51%	_	_	_	_	_	_	_	_	_	_	None	_
orf01382_1	110	_	_	_	_	_	_	_	_	_	_	_	_	_	None	_
orf03475_1	337	gi|503285573|ref|WP_013520234.1|	glycerol-3-phosphate dehydrogenase [Alicycliphilus denitrificans]	75%	gi|166201253|sp|A1WBI9.1|GPDA_ACISJ	RecName: Full=Glycerol-3-phosphate dehydrogenase [NAD(P)+]	76%	GO:0090407;GO:0016616;GO:0006072;GO:0006644;GO:0005737;GO:0050662	232721.Ajs_3501	NAD(P)H-dependent glycerol-3-phosphate dehydrogenase	75.61%	COG0240	_	_	K00057	gpsA
orf01317_1	261	gi|657065963|ref|WP_029307993.1|	TetR family transcriptional regulator [Cupriavidus metallidurans]	78%	_	_	_	GO:0006351	266264.Rmet_1567	TetR family transcriptional regulator	88.06%	_	_	NOG73426	None	_
orf00495_1	556	gi|496182084|ref|WP_008906591.1|	glutamate synthase [Acidovorax sp. NO-1]	78%	gi|81637610|sp|O34849.1|YERD_BACSU	RecName: Full=Glutamate synthase large subunit-like protein YerD [Bacillus subtilis subsp. subtilis str. 168]	57%	GO:0016638;GO:0044710	398578.Daci_3073	ferredoxin-dependent glutamate synthase	81.16%	COG0069	_	_	None	_
orf01046_1	661	gi|503668902|ref|WP_013902978.1|	glycerol acyltransferase [Ramlibacter tataouinensis]	84%	_	_	_	GO:0055085;GO:0016746;GO:0008152;GO:0016021	397945.Aave_4497	phospholipid/glycerol acyltransferase	88.19%	COG0477;COG0204	_	_	None	_
orf00405_1	570	gi|517221473|ref|WP_018410291.1|	urease subunit alpha [Methyloversatilis sp. NVD]	92%	gi|75502312|sp|Q4ZUD2.1|URE11_PSEU2	RecName: Full=Urease subunit alpha 1; AltName: Full=Urea amidohydrolase subunit alpha 1 [Pseudomonas syringae pv. syringae B728a]	87%	_	205918.Psyr_2197	urease subunit alpha	86.75%	COG0804	_	_	K01428	ureC
orf00912_1	338	gi|500129795|ref|WP_011805800.1|	peptidase S58 [Acidovorax sp. peptidase S58, DmpA [Acidovorax sp. JS42]	76%	gi|1722984|sp|P53425.1|Y1167_MYCLE	RecName: Full=Uncharacterized protein ML1167 [Mycobacterium leprae TN]	64%	_	232721.Ajs_2605	peptidase S58, DmpA	80.87%	COG3191	_	_	None	_
orf01898_1	39	_	_	_	_	_	_	_	_	_	_	_	_	_	None	_
orf04058_1	985	gi|652652260|ref|WP_027014063.1|	hypothetical protein [Comamonas composti]	65%	gi|2496635|sp|P55465.1|Y4GI_RHISN	RecName: Full=Uncharacterized protein y4gI [Sinorhizobium fredii NGR234]	58%	_	_	_	_	_	_	_	None	_
orf02560_1	232	gi|669783849|emb|CDS50820.1|	DNA repair protein RadC [Polaromonas naphthalenivorans CJ2]	83%	gi|172046847|sp|Q12EY8.2|Y948_POLSJ	RecName: Full=UPF0758 protein Bpro_0948 [Polaromonas sp. JS666]	83%	_	296591.Bpro_0948	DNA repair protein RadC	83.33%	COG2003	_	_	K03630	radC
orf03494_1	59	_	_	_	_	_	_	_	_	_	_	_	_	_	None	_
orf03349_1	390	gi|543578129|ref|WP_021026571.1|	carbamoyl phosphate synthase small subunit [Comamonas sp. B-9]	87%	gi|21759052|sp|Q9JP87.1|CARA_RUBGI	RecName: Full=Carbamoyl-phosphate synthase small chain; AltName: Full=Carbamoyl-phosphate synthetase glutamine chain [Rubrivivax gelatinosus IL144]	83%	GO:0005524;GO:0006543;GO:0006526;GO:0070409;GO:0004088;GO:0006536;GO:0005951;GO:0044205;GO:0006206	397945.Aave_2610	carbamoyl-phosphate synthase, small subunit	87.30%	COG0505	_	_	K01956	carA, CPA1
orf00470_1	37	_	_	_	_	_	_	_	_	_	_	_	_	_	None	_
orf03956_1	154	_	_	_	_	_	_	_	_	_	_	_	_	_	None	_
orf03198_1	51	_	_	_	_	_	_	_	_	_	_	_	_	_	None	_
orf04196_1	1060	gi|652959865|ref|WP_027213074.1|	molecular chaperone DnaK [Burkholderia sp. WSM2232]	68%	_	_	_	_	398578.Daci_5719	DnaK-related protein	75.57%	COG0443	_	_	None	_
orf03863_1	89	gi|500118887|ref|WP_011794892.1|	hypothetical protein [Acidovorax citrulli]	74%	_	_	_	_	_	_	_	_	_	_	None	_
orf03451_1	410	gi|489162252|ref|WP_003071885.1|	ammonia channel protein [Comamonas testosteroni]	85%	gi|3334420|sp|O26759.1|Y663_METTH	RecName: Full=Putative ammonium transporter MTH_663 [Methanothermobacter thermautotrophicus str. Delta H]	65%	_	688245.CtCNB1_0130	ammonium transporter	84.54%	COG0004	_	_	K03320	amt, AMT, MEP
orf01655_1	49	_	_	_	_	_	_	_	_	_	_	_	_	_	None	_
orf02147_1	54	_	_	_	_	_	_	_	_	_	_	_	_	_	None	_
orf01359_1	162	gi|648628744|ref|WP_026320495.1|	monovalent cation/H+ antiporter subunit E [Brachymonas chironomi]	80%	_	_	_	_	_	_	_	_	_	_	K05562	phaE
orf04197_1	95	gi|655158978|ref|WP_028605582.1|	acetyltransferase [Ottowia thiooxydans]	76%	_	_	_	_	_	_	_	_	_	_	K06975	K06975
orf03753_1	83	gi|665888413|ref|WP_031255619.1|	ferredoxin [Curvibacter lanceolatus]	92%	gi|2811081|sp|P00208.3|FER_ALLVD	RecName: Full=Ferredoxin [Allochromatium vinosum DSM 180]	74%	GO:0051536	296591.Bpro_1283	4Fe-4S ferredoxin, iron-sulfur binding	87.80%	COG1145	_	_	None	_
orf01662_1	473	gi|518487634|ref|WP_019657841.1|	MFS transporter [Variovorax paradoxus]	69%	gi|1168270|sp|P46105.1|ACT22_STRCO	RecName: Full=Probable actinorhodin transporter [Streptomyces coelicolor A3(2)]	53%	_	_	_	_	_	_	_	None	_
orf04124_1	64	gi|566129122|ref|WP_024001474.1|	hypothetical protein [Acidovorax sp. MR-S7]	92%	_	_	_	_	232721.Ajs_0499	hypothetical protein	91.80%	_	_	NOG70369	None	_
orf03876_1	146	_	_	_	_	_	_	_	_	_	_	_	_	_	None	_
orf03605_1	331	gi|653286372|ref|WP_027478792.1|	hypothetical protein [Curvibacter gracilis]	62%	_	_	_	_	_	_	_	_	_	_	None	_
orf03197_1	135	gi|500128880|ref|WP_011804885.1|	MULTISPECIES: peptide chain release factor I [Acidovorax]	86%	gi|1175508|sp|P45388.1|ARFB_PSEPU	RecName: Full=Peptidyl-tRNA hydrolase ArfB; Short=PTH; AltName: Full=Alternative ribosome-rescue factor B	79%	GO:0006449;GO:0005840;GO:0018444;GO:0006444;GO:0003747	232721.Ajs_1612	class I peptide chain release factor	86.40%	COG1186	_	_	K15034	yaeJ
orf03183_1	522	gi|500153202|ref|WP_011829205.1|	phosphomethylpyrimidine kinase / thiamine-phosphate pyrophosphorylase [Methylibium phosphomethylpyrimidine kinase / t	73%	_	_	_	GO:0000166;GO:0016301;GO:0044237	_	_	_	_	_	_	K14153	thiDE
orf03050_1	319	gi|490122716|ref|WP_004023207.1|	ABC transporter ATP-binding protein [Gordonia terrae]	68%	gi|2492596|sp|Q53194.1|Y4TS_RHISN	RecName: Full=Probable peptide ABC transporter ATP-binding protein y4tS [Sinorhizobium fredii NGR234]	65%	_	_	_	_	_	_	_	K02032	ABC.PE.A1
orf01394_1	504	gi|503361374|ref|WP_013596035.1|	membrane protein [Acidovorax hypothetical protein Acav_3656 [Acidovorax avenae subsp. avenae ATCC 19860]	72%	_	_	_	GO:0008152	_	_	_	_	_	_	K07001	K07001
orf03976_1	115	gi|655154842|ref|WP_028601519.1|	cell division protein FtsL [Ottowia thiooxydans]	74%	_	_	_	GO:0044763;GO:0016020;GO:0044464	232721.Ajs_3677	cell division protein FtsL	76.47%	_	_	NOG253532	K03586	ftsL
orf02338_1	201	gi|551030404|ref|WP_022774474.1|	peptidoglycan-associated protein [Candidatus Symbiobacter mobilis]	62%	_	_	_	_	_	_	_	_	_	_	None	_
orf00691_1	48	_	_	_	_	_	_	_	_	_	_	_	_	_	None	_
orf03106_1	411	gi|651301336|ref|WP_026433025.1|	Patatin [Acidovorax oryzae]	73%	_	_	_	_	391735.Veis_4479	patatin	77.54%	COG1752	_	_	K07001	K07001
orf01700_1	290	gi|543579362|ref|WP_021027735.1|	metalloprotease [Comamonas sp. B-9]	89%	gi|54040546|sp|P64430.1|YPFJ_ECOL6	RecName: Full=Uncharacterized protein YpfJ [Escherichia coli CFT073]	64%	_	688245.CtCNB1_3665	putative metal loprotease	87.70%	COG2321	_	_	K07054	K07054
orf01860_1	474	gi|667783921|ref|WP_031402385.1|	aldehyde dehydrogenase [Burkholderia sp. MSh1]	81%	gi|52788258|sp|P47895.2|AL1A3_HUMAN	RecName: Full=Aldehyde dehydrogenase family 1 member A3; AltName: Full=Aldehyde dehydrogenase 6; AltName: Full=Retinaldehyde dehydrogenase 3; Short=RALDH-3; Short=	57%	_	_	_	_	_	_	_	K00128	E1.2.1.3
orf03558_1	548	gi|503304818|ref|WP_013539479.1|	histidine kinase [Variovorax multi-sensor signal transduction histidine kinase [Variovorax paradoxus EPS]	62%	gi|464393|sp|P33639.1|PILS_PSEAE	RecName: Full=Sensor protein PilS [Pseudomonas aeruginosa PAO1]	58%	GO:0009987	_	_	_	_	_	_	K02668	pilS
orf01573_1	220	gi|655159271|ref|WP_028605875.1|	cytochrome C [Ottowia thiooxydans]	75%	gi|115243|sp|P00105.1|C554_HALH2	RecName: Full=Cytochrome c-554(548); Short=Cytochrome c554 [Paracoccus halodenitrificans (ATCC 12084)]	62%	GO:0005488	398578.Daci_1662	cytochrome c class I	77.91%	COG2863	_	_	None	_
orf02629_1	419	gi|594556787|gb|EXU80810.1|	purine biosynthesis protein purH [Comamonas aquatica DA1877]	93%	gi|259546993|sp|C5CL84.1|PUR9_VARPS	RecName: Full=Bifunctional purine biosynthesis protein PurH; Includes: RecName: Full=Phosphoribosylaminoimidazolecarboxamide formyltransferase; AltName: Full=AICAR	83%	GO:0042720;GO:0004643;GO:0006144;GO:0006164;GO:0003937	688245.CtCNB1_3998	phosphoribosylaminoimidazolecarboxamide	91.53%	COG0138	_	_	K00602	purH
orf03453_1	378	gi|594556148|gb|EXU80175.1|	hypothetical protein AX13_17960 [Comamonas aquatica DA1877]	88%	_	_	_	_	398578.Daci_1286	hypothetical protein	84.89%	_	_	NOG06305	None	_
orf00875_1	388	gi|503282413|ref|WP_013517074.1|	thiolase [Alicycliphilus acetyl-CoA acetyltransferase [Alicycliphilus denitrificans BC]	97%	gi|38258709|sp|Q58944.1|Y1549_METJA	RecName: Full=Uncharacterized protein MJ1549 [Methanocaldococcus jannaschii DSM 2661]	53%	GO:0008152;GO:0016747	381666.H16_A2148	Acetyl-CoA acetyltransferase	90.65%	COG0183	_	_	K00626	E2.3.1.9, atoB
orf01871_1	283	gi|495130418|ref|WP_007855229.1|	hypothetical protein [Acidovorax sp. CF316]	65%	_	_	_	_	_	_	_	_	_	_	None	_
orf03639_1	570	gi|495133191|ref|WP_007858001.1|	sulfurtransferase [Acidovorax sp. CF316]	80%	_	_	_	GO:0008152;GO:0004792	381666.H16_B1862	rhodanese-related sulfurtransferase	78.22%	COG0607	_	_	K01013	E2.8.1.-
orf02065_1	249	gi|500130817|ref|WP_011806822.1|	electron transfer flavoprotein subunit beta [Acidovorax sp. JS42]	95%	gi|81540582|sp|Q9HZP6.1|ETFB_PSEAE	RecName: Full=Electron transfer flavoprotein subunit beta; Short=Beta-ETF; AltName: Full=Electron transfer flavoprotein small subunit; Short=ETFSS [Pseudomonas aeru	82%	GO:0009055;GO:0006118	535289.Dtpsy_3012	Electron transfer flavoprotein alpha/beta-subunit	95.18%	COG2086	_	_	K03521	fixA, etfB
orf01052_1	137	gi|599561938|gb|EYF00332.1|	Putative translation initiation inhibitor, yjgF family [Chondromyces apiculatus DSM 436]	66%	_	_	_	_	_	_	_	_	_	_	None	_
orf01420_1	635	gi|543576683|ref|WP_021025160.1|	threonyl-tRNA synthetase [Comamonas sp. B-9]	91%	gi|238687213|sp|A9C3D4.1|SYT_DELAS	RecName: Full=Threonine--tRNA ligase; AltName: Full=Threonyl-tRNA synthetase; Short=ThrRS [Delftia acidovorans SPH-1]	90%	_	688245.CtCNB1_3031	threonyl-tRNA synthetase	91.71%	COG0441	_	_	K01868	TARS, thrS
orf00599_1	214	gi|655156198|ref|WP_028602870.1|	histidine kinase [Ottowia thiooxydans]	77%	gi|585040|sp|P37740.1|DCTR_RHOCA	RecName: Full=C4-dicarboxylate transport transcriptional regulatory protein DctR	70%	GO:0007165;GO:0006351	232721.Ajs_4015	response regulator receiver protein	76.70%	COG4566	_	_	K11712	dctR
orf03424_1	177	gi|586632416|gb|EWS63315.1|	Pur regulon 18 kDa protein [Hydrogenophaga sp. T4]	57%	_	_	_	_	_	_	_	_	_	_	K03558	cvpA
orf00284_1	382	gi|489144835|ref|WP_003054593.1|	acyl-CoA dehydrogenase [Comamonas testosteroni]	81%	_	_	_	GO:0050660;GO:0006118;GO:0003995;GO:0055114	381666.H16_B2158	Acyl-CoA dehydrogenase	81.29%	COG1960	_	_	K00249	ACADM, acd
orf00820_1	269	gi|655156552|ref|WP_028603222.1|	toluene ABC transporter ATP-binding protein [Ottowia thiooxydans]	91%	gi|1176840|sp|P45031.1|Y1087_HAEIN	RecName: Full=Uncharacterized ABC transporter ATP-binding protein HI_1087 [Haemophilus influenzae Rd KW20]	78%	GO:0005524;GO:0006200;GO:0016887	543728.Vapar_1154	ABC transporter related	86.82%	COG1127	_	_	K02065	ABC.X1.A
orf03709_1	408	gi|501163084|ref|WP_012207404.1|	MULTISPECIES: nicotinate phosphoribosyltransferase [Delftia]	89%	gi|259531956|sp|A4G168.1|PNCB_HERAR	RecName: Full=Nicotinate phosphoribosyltransferase; Short=NAPRTase [Herminiimonas arsenicoxydans]	78%	GO:0019357;GO:0004516;GO:0004514;GO:0009435;GO:0016874	398578.Daci_5606	nicotinate phosphoribosyltransferase	88.86%	COG1488	_	_	K00763	pncB, NAPRT1
orf01100_1	229	gi|655157174|ref|WP_028603838.1|	transcriptional regulator [Ottowia thiooxydans]	89%	gi|2500741|sp|Q44006.1|CZCR_RALME	RecName: Full=Transcriptional activator protein CzcR [Cupriavidus metallidurans CH34]	76%	GO:0003677;GO:0000160;GO:0006355;GO:0035556;GO:0045449;GO:0000156	535289.Dtpsy_2215	two component heavy metal response transcriptional regulator, winged helix family	88.55%	COG0745	_	_	K07665	cusR, copR, silR
orf01851_1	148	gi|652653504|ref|WP_027014911.1|	glutamyl-tRNA amidotransferase [Comamonas composti]	93%	gi|74636836|sp|Q6CRS3.1|AIM41_KLULA	RecName: Full=Altered inheritance of mitochondria protein 41, mitochondrial; Flags: Precursor [Kluyveromyces lactis NRRL Y-1140]	58%	GO:0008152;GO:0016884	398578.Daci_2362	GatB/YqeY domain-containing protein	91.84%	COG1610	_	_	K09117	K09117
orf03663_1	215	gi|502267183|ref|WP_012746290.1|	fimbrial protein [Variovorax fimbrial assembly family protein [Variovorax paradoxus S110]	70%	_	_	_	_	_	_	_	_	_	_	K02663	pilN
orf00363_1	213	gi|489166822|ref|WP_003076421.1|	histidine kinase [Comamonas integral membrane sensor signal transduction histidine kinase [Comamonas testosteroni ATCC 11996	63%	_	_	_	_	_	_	_	_	_	_	None	_
orf03417_1	341	gi|653279238|ref|WP_027475727.1|	peptidase S49 [Curvibacter gracilis]	76%	gi|189029213|sp|Q2YMB3.2|NHAA_BRUA2	RecName: Full=Na(+)/H(+) antiporter NhaA; AltName: Full=Sodium/proton antiporter NhaA [Brucella abortus 2308]	67%	_	338969.Rfer_1724	peptidase S49	76.27%	COG0616	_	_	K04773	sppA
orf02592_1	106	gi|489162432|ref|WP_003072064.1|	GCN5 family N-acetyltransferase [Comamonas testosteroni]	85%	_	_	_	GO:0042967;GO:0008080	398578.Daci_2652	GCN5-related N-acetyltransferase	80.61%	COG1670	_	_	None	_
orf01664_1	204	gi|655158820|ref|WP_028605425.1|	chromate transporter [Ottowia thiooxydans]	73%	_	_	_	_	338969.Rfer_2757	chromate transporter	78.87%	COG2059	_	_	K07240	chrA
orf00844_1	55	_	_	_	_	_	_	_	_	_	_	_	_	_	None	_
orf02990_1	449	gi|512564395|ref|WP_016448964.1|	MFS transporter, DHA1 family, L-arabinose/isopropyl-beta-D-thiogalactopyranoside export protein [Delftia acidovorans]	83%	gi|226732514|sp|B2VKI2.1|SOTB_ERWT9	RecName: Full=Probable sugar efflux transporter [Erwinia tasmaniensis]	80%	GO:0055085;GO:0016021	398578.Daci_2201	sugar efflux transporter	85.93%	COG2814	_	_	K08159	sotB
orf03235_1	40	_	_	_	_	_	_	_	_	_	_	_	_	_	None	_
orf03520_1	77	gi|489148497|ref|WP_003058229.1|	MULTISPECIES: 50S ribosomal protein L28 [Comamonadaceae]	100%	gi|166226533|sp|A1WB79.1|RL28_ACISJ	RecName: Full=50S ribosomal protein L28 [Acidovorax sp. JS42]	100%	_	232721.Ajs_3384	50S ribosomal protein L28	100.00%	COG0227	_	_	K02902	RP-L28, MRPL28, rpmB
orf01372_1	345	gi|655155660|ref|WP_028602334.1|	phosphate ABC transporter substrate-binding protein [Ottowia thiooxydans]	89%	gi|84029555|sp|P0AG82.1|PSTS_ECOLI	RecName: Full=Phosphate-binding protein PstS; Short=PBP; Flags: Precursor [Escherichia coli K-12]	74%	GO:0042301;GO:0043190;GO:0035435	232721.Ajs_2372	phosphate ABC transporter, periplasmic phosphate-binding protein	89.57%	COG0226	_	_	K02040	pstS
orf02684_1	310	gi|519074941|ref|WP_020230816.1|	phosphomethylpyrimidine kinase [Acidovorax sp. MR-S7]	66%	_	_	_	_	_	_	_	_	_	_	K00941	thiD
orf01050_1	43	_	_	_	_	_	_	_	_	_	_	_	_	_	None	_
orf01196_1	179	gi|503027724|ref|WP_013262700.1|	magnesium chelatase, subunit ChlD [gamma proteobacterium HdN1]	69%	_	_	_	_	_	_	_	_	_	_	K13580	K13580
orf03675_1	261	gi|639272881|ref|WP_024580568.1|	enoyl-CoA hydratase [Bradyrhizobium sp. OHSU_III]	76%	gi|189081548|sp|A9MR28.1|CAID_SALAR	RecName: Full=Carnitinyl-CoA dehydratase; AltName: Full=Crotonobetainyl-CoA hydratase [Salmonella enterica subsp. arizonae serovar 62:z4,z23:-]	54%	_	_	_	_	_	_	_	K01692	paaF, echA
orf00899_1	235	gi|503361393|ref|WP_013596054.1|	peptidase M16 [Acidovorax processing peptidase [Acidovorax avenae subsp. avenae ATCC 19860]	92%	gi|122425770|sp|Q1RJ61.1|Y522_RICBR	RecName: Full=Uncharacterized zinc protease RBE_0522 [Rickettsia bellii RML369-C]	53%	GO:0046872;GO:0006508;GO:0004222	_	_	_	_	_	_	None	_
orf01063_1	491	gi|498147934|ref|WP_010462090.1|	histidinol dehydrogenase [Acidovorax radicis]	92%	gi|85542024|sp|Q46WL2.1|HISX_CUPPJ	RecName: Full=Histidinol dehydrogenase; Short=HDH [Ralstonia eutropha JMP134]	86%	GO:0000105;GO:0008270;GO:0051287;GO:0004399;GO:0055114	688245.CtCNB1_0712	histidinol dehydrogenase	97.74%	COG0141	_	_	K00013	hisD
orf02822_1	152	gi|652647350|ref|WP_027011118.1|	hypothetical protein [Comamonas sp. B-9]	87%	_	_	_	_	688245.CtCNB1_0896	hypothetical protein	82.55%	COG2314	_	_	None	_
orf00226_1	156	gi|518256067|ref|WP_019426275.1|	MULTISPECIES: 30S ribosomal protein S7 [Limnohabitans]	97%	gi|109894844|sp|Q21RV4.1|RS7_ALBFT	RecName: Full=30S ribosomal protein S7 [Rhodoferax ferrireducens T118]	95%	GO:0042254;GO:0006412;GO:0000049;GO:0003735;GO:0015935;GO:0019843	338969.Rfer_3799	30S ribosomal protein S7; One of the primary rRNA binding proteins, it binds directly to 16S [...]	94.90%	COG0049	_	_	K02992	RP-S7, MRPS7, rpsG
orf03625_1	102	_	_	_	_	_	_	_	_	_	_	_	_	_	None	_
orf02051_1	291	gi|503568776|ref|WP_013802852.1|	oxidoreductase [Delftia sp. 2,4-dienoyl-CoA reductase [Delftia sp. Cs1-4]	87%	gi|3915582|sp|Q23116.1|YWC4_CAEEL	RecName: Full=Uncharacterized oxidoreductase W01C9.4 [Caenorhabditis elegans]	60%	GO:0055114;GO:0008670	398578.Daci_3167	short-chain dehydrogenase/reductase SDR	86.99%	COG1028	_	_	None	_
orf01354_1	41	_	_	_	_	_	_	_	_	_	_	_	_	_	None	_
orf02474_1	60	_	_	_	_	_	_	_	_	_	_	_	_	_	None	_
orf00374_1	229	gi|648258268|ref|WP_026039417.1|	carboxymethylenebutenolidase [Limnohabitans sp. Rim28]	88%	gi|3913492|sp|P73163.1|DLHH_SYNY3	RecName: Full=Putative carboxymethylenebutenolidase; AltName: Full=Dienelactone hydrolase; Short=DLH [Synechocystis sp. PCC 6803 substr. Kazusa]	51%	_	543728.Vapar_4930	Carboxymethylenebutenolidase	85.78%	COG0412	_	_	K01061	E3.1.1.45
orf03962_1	310	gi|655154853|ref|WP_028601530.1|	UDP-3-O-(3-hydroxymyristoyl) glucosamine N-acyltransferase [Ottowia thiooxydans]	90%	gi|226738638|sp|A9BUL2.1|LPXC_DELAS	RecName: Full=UDP-3-O-[3-hydroxymyristoyl]	88%	GO:0006807;GO:0008759;GO:0009245	398578.Daci_1476	UDP-3-O-[3-hydroxymyristoyl] N-acetylglucosamine deacetylase; Involved in the biosynthesis o [...]	88.16%	COG0774	_	_	K02535	lpxC
orf02657_1	238	gi|499782581|ref|WP_011463315.1|	ABC transporter ATP-binding protein [Rhodoferax ferrireducens]	89%	gi|115125|sp|P21630.1|BRAG_PSEAE	RecName: Full=High-affinity branched-chain amino acid transport ATP-binding protein BraG [Pseudomonas aeruginosa PAO1]	72%	GO:0005524;GO:0006200;GO:0016887	338969.Rfer_1002	ABC transporter related	89.74%	COG0410	_	_	K01996	livF
orf03379_1	386	gi|495135380|ref|WP_007860188.1|	hypothetical protein [Acidovorax sp. CF316]	86%	_	_	_	_	391735.Veis_0487	hypothetical protein	81.52%	COG4222	_	_	None	_
orf00889_1	70	gi|655156984|ref|WP_028603650.1|	XRE family transcriptional regulator [Ottowia thiooxydans]	93%	_	_	_	_	_	_	_	_	_	_	None	_
orf01663_1	62	_	_	_	_	_	_	_	_	_	_	_	_	_	None	_
orf03162_1	127	gi|495116404|ref|WP_007841221.1|	hypothetical protein [Chryseobacterium sp. CF314]	70%	_	_	_	_	_	_	_	_	_	_	None	_
orf02995_1	176	gi|654526848|ref|WP_027994977.1|	co-chaperone HscB [Simplicispira psychrophila]	78%	gi|226704464|sp|A9IQZ9.1|HSCB_BORPD	RecName: Full=Co-chaperone protein HscB homolog [Bordetella petrii DSM 12804]	66%	_	397945.Aave_2446	co-chaperone Hsc20	78.53%	COG1076	_	_	K04082	hscB, HSCB, HSC20
orf00937_1	236	gi|495437371|ref|WP_008162066.1|	histidinol dehydrogenase [Achromobacter arsenitoxydans]	88%	gi|60392614|sp|P0A191.1|LIVF_SALTY	RecName: Full=High-affinity branched-chain amino acid transport ATP-binding protein LivF; AltName: Full=LIV-I protein F [Salmonella enterica subsp. enterica serovar	55%	GO:0005524;GO:0006200;GO:0016887	360910.BAV1089	ABC transporter ATP-binding protein	86.08%	COG0410	_	_	K01996	livF
orf02983_1	165	gi|540272733|ref|WP_021012523.1|	hypothetical protein [Variovorax paradoxus]	62%	_	_	_	_	_	_	_	_	_	_	None	_
orf03631_1	836	gi|501163305|ref|WP_012207610.1|	ATP-dependent DNA helicase [Delftia acidovorans]	75%	_	_	_	GO:0006139;GO:0008026;GO:0003676	_	_	_	_	_	_	None	_
orf03114_1	88	_	_	_	_	_	_	_	_	_	_	_	_	_	None	_
orf03718_1	579	gi|493339424|ref|WP_006296349.1|	DNA repair protein [Hylemonella DNA repair protein RecN [Hylemonella gracilis ATCC 19624]	72%	gi|11134607|sp|P74374.1|RECN_SYNY3	RecName: Full=DNA repair protein RecN; AltName: Full=Recombination protein N [Synechocystis sp. PCC 6803 substr. Kazusa]	47%	GO:0000166;GO:0006974;GO:0006259	_	_	_	_	_	_	K03631	recN
orf02216_1	105	gi|495150318|ref|WP_007875124.1|	thioredoxin [Polaromonas sp. thioredoxin [Polaromonas sp. CF318]	82%	gi|13878813|sp|Q9X2T1.1|THIO_PSEAE	RecName: Full=Thioredoxin; Short=Trx [Pseudomonas aeruginosa PAO1]	80%	GO:0006662;GO:0015035;GO:0006118;GO:0055114;GO:0045454	338969.Rfer_2898	thioredoxin	83.50%	COG0526	_	_	K03671	trxA
orf02643_1	338	gi|655158778|ref|WP_028605383.1|	pseudouridine synthase [Ottowia thiooxydans]	77%	gi|34395802|sp|Q8XYX8.1|RLUD_RALSO	RecName: Full=Ribosomal large subunit pseudouridine synthase D; AltName: Full=23S rRNA pseudouridine(1911/1915/1917) synthase; AltName: Full=rRNA pseudouridylate sy	58%	_	338969.Rfer_2314	pseudouridine synthase, RluD	76.41%	COG0564	_	_	K06180	rluD
orf01509_1	94	gi|504239801|ref|WP_014426903.1|	ssRNA endonuclease [Rubrivivax CRISPR-associated protein, Cas2 family [Rubrivivax gelatinosus BA	88%	gi|7404494|sp|P45956.2|CAS2_ECOLI	RecName: Full=CRISPR-associated endoribonuclease Cas2 [Escherichia coli K-12]	76%	_	634452.APA01_41100	CRISPR-associated protein Cas2	85.06%	_	_	NOG12609	None	_
orf03466_1	119	gi|500129455|ref|WP_011805460.1|	MULTISPECIES: XRE family transcriptional regulator [Acidovorax]	87%	_	_	_	_	232721.Ajs_2252	XRE family transcriptional regulator	86.73%	_	_	NOG221164;NOG77303	None	_
orf03623_1	367	gi|589267687|emb|CDM25623.1|	DNA double-strand break repair protein Mre11 [Castellaniella defragrans 65Phen]	68%	_	_	_	_	_	_	_	_	_	_	None	_
orf01081_1	134	gi|652385355|ref|WP_026781283.1|	murein hydrolase transporter LrgA [Polaromonas sp. EUR3 1.2.1]	75%	_	_	_	GO:0016020	365044.Pnap_0292	LrgA family protein	75.21%	COG1380	_	NOG289258	K06518	cidA
orf00858_1	39	_	_	_	_	_	_	_	_	_	_	_	_	_	None	_
orf00633_1	268	gi|500123890|ref|WP_011799895.1|	enoyl-CoA hydratase [Polaromonas naphthalenivorans]	82%	gi|119118|sp|P24162.1|ECHH_RHOCB	RecName: Full=Probable enoyl-CoA hydratase [Rhodobacter capsulatus SB 1003]	50%	GO:0008152;GO:0016853	365044.Pnap_0473	enoyl-CoA hydratase	82.81%	COG1024	_	_	K13766	liuC
orf02387_1	640	gi|489170329|ref|WP_003079904.1|	PrkA family serine protein kinase [Comamonas testosteroni]	98%	gi|82583783|sp|P0ACY5.1|YEAG_ECO57	RecName: Full=Uncharacterized protein YeaG [Escherichia coli O157:H7]	87%	GO:0004672;GO:0006468	688245.CtCNB1_1949	putative serine protein kinase, PrkA	97.97%	COG2766	_	_	K07180	prkA
orf04089_1	474	gi|518406246|ref|WP_019576453.1|	general secretion pathway protein E [Curvibacter lanceolatus]	93%	gi|313104111|sp|Q01566.2|GSPE2_DICD3	RecName: Full=Type II secretion system protein E; Short=T2SS protein E; AltName: Full=General secretion pathway protein E; AltName: Full=Pectic enzymes secretion	75%	_	338969.Rfer_0543	type II secretion system protein E	92.23%	COG2804	_	_	K02454	gspE
orf03793_1	259	gi|640688350|ref|WP_025112745.1|	enoyl-CoA hydratase [Pseudomonas sp. H1h]	53%	gi|75343441|sp|O69762.1|HCHL_PSEFL	RecName: Full=Hydroxycinnamoyl-CoA hydratase-lyase; Short=HCHL; AltName: Full=P-hydroxycinnamoyl CoA hydratase/lyase; AltName: Full=Trans-feruloyl-CoA hydratase/van	67%	_	_	_	_	_	_	_	K15866	paaG
orf00042_1	39	_	_	_	_	_	_	_	_	_	_	_	_	_	None	_
orf00856_1	351	gi|503487959|ref|WP_013722620.1|	hypothetical protein [Alicycliphilus denitrificans]	96%	_	_	_	_	338969.Rfer_1072	hypothetical protein	83.04%	_	_	NOG79814	None	_
orf00154_1	328	gi|493339828|ref|WP_006296743.1|	lipoyl synthase [Hylemonella lipoyl synthase [Hylemonella gracilis ATCC 19624]	96%	gi|238687173|sp|A9BPT7.1|LIPA_DELAS	RecName: Full=Lipoyl synthase; AltName: Full=Lip-syn; Short=LS; AltName: Full=Lipoate synthase; AltName: Full=Lipoic acid synthase; AltName: Full=Sulfur insertion	95%	GO:0046872;GO:0051539;GO:0005737;GO:0009249;GO:0009107;GO:0016992	3694.eugene3.107780001	Predicted protein	97.21%	COG0320	KOG2672	_	K03644	lipA
orf04040_1	267	gi|673062092|gb|KFJ10789.1|	ABC-2 type transporter family protein [Delftia acidovorans]	81%	_	_	_	GO:0016020;GO:0055085;GO:0005524;GO:0042626	397945.Aave_4146	ABC-2 type transporter	79.46%	COG1682	_	NOG237350	K09690	ABC-2.LPSE.P
orf03957_1	305	gi|493431905|ref|WP_006387490.1|	LysR family transcriptional regulator [Achromobacter xylosoxidans]	81%	_	_	_	GO:0003677;GO:0005667;GO:0006355;GO:0045449;GO:0003700	257310.BB1990	LysR family regulatory protein	77.10%	COG0583	_	_	None	_
orf00736_1	87	gi|655155102|ref|WP_028601778.1|	hypothetical protein [Ottowia thiooxydans]	88%	_	_	_	_	_	_	_	_	_	_	None	_
orf00317_1	477	gi|504824849|ref|WP_015011951.1|	D-lactate dehydrogenase [Acidovorax sp. KKS102]	86%	gi|81886008|sp|Q7TNG8.1|LDHD_MOUSE	RecName: Full=Probable D-lactate dehydrogenase, mitochondrial; Short=DLD; Short=Lactate dehydrogenase D; Flags: Precursor [Mus musculus]	66%	GO:0008762;GO:0006040;GO:0050660;GO:0055114	543728.Vapar_0052	FAD linked oxidase domain protein	84.18%	COG0277	KOG1231	_	K00102	E1.1.2.4, dld
orf03907_1	91	_	_	_	_	_	_	_	_	_	_	_	_	_	None	_
orf01585_1	508	gi|518483324|ref|WP_019653531.1|	guanylate cyclase [Variovorax paradoxus]	74%	gi|7404345|sp|P19485.2|CYA1_RHIME	RecName: Full=Adenylate cyclase 1; AltName: Full=ATP pyrophosphate-lyase 1; AltName: Full=Adenylyl cyclase 1 [Sinorhizobium meliloti 1021]	55%	GO:0044763	543728.Vapar_0108	adenylate/guanylate cyclase with integral membrane sensor	75.68%	COG2114	_	_	K01768	E4.6.1.1
orf01988_1	248	gi|512565862|ref|WP_016449440.1|	hypothetical protein [Delftia hypothetical protein HMPREF9701_04917 [Delftia acidovorans CCUG 274B]	84%	_	_	_	_	_	_	_	_	_	_	None	_
orf03049_1	54	gi|489150383|ref|WP_003060102.1|	integrase [Comamonas Integrase catalytic region [Comamonas testosteroni KF-1]	96%	_	_	_	_	320372.BURPS1710b_A2227	insertion element hypothetical protein	88.89%	COG2801	_	_	None	_
orf01635_1	213	gi|489160413|ref|WP_003070061.1|	methionine ABC transporter permease [Comamonas testosteroni]	92%	gi|23396752|sp|Q9KTJ6.1|METI_VIBCH	RecName: Full=Probable D-methionine transport system permease protein MetI [Vibrio cholerae O1 biovar El Tor str. N16961]	77%	_	688245.CtCNB1_2052	D-methionine transport system permeaseprotein MetI	91.94%	COG2011	_	_	K02072	metI
orf01853_1	222	gi|543579276|ref|WP_021027652.1|	TenA family transcriptional regulator [Comamonas sp. B-9]	90%	gi|47606178|sp|Q8FTH8.1|THIED_COREF	RecName: Full=Thiamine biosynthesis multifunctional protein ThiED; Includes: RecName: Full=Thiamine-phosphate synthase; Short=TMP-PPase; Short=TP synthase; Short=T	51%	GO:0006772;GO:0050334	688245.CtCNB1_3611	transcriptional activator, TenA family	85.25%	COG0819	_	_	K03707	tenA
orf04247_1	112	_	_	_	_	_	_	_	_	_	_	_	_	_	None	_
orf02412_1	396	gi|517544095|ref|WP_018714303.1|	hypothetical protein [Brachymonas chironomi]	84%	_	_	_	GO:0055085;GO:0016021	232721.Ajs_1013	major facilitator superfamily transporter	84.82%	COG0477	_	_	None	_
orf02160_1	261	gi|503282783|ref|WP_013517444.1|	branched-chain amino acid ABC transporter ATP-binding protein [Alicycliphilus denitrificans]	98%	gi|60392616|sp|P0A193.1|LIVG_SALTY	RecName: Full=High-affinity branched-chain amino acid transport ATP-binding protein LivG; AltName: Full=LIV-I protein G [Salmonella enterica subsp. enterica serovar	74%	GO:0005524;GO:1902358;GO:0006200;GO:0015419	688245.CtCNB1_4325	high-affinity branched-chain amino acid transport ATP-binding protein LivG	99.18%	COG0411	_	_	K01995	livG
orf00861_1	222	_	_	_	_	_	_	_	_	_	_	_	_	_	None	_
orf00978_1	41	_	_	_	_	_	_	_	_	_	_	_	_	_	None	_
orf03912_1	38	_	_	_	_	_	_	_	_	_	_	_	_	_	None	_
orf03784_1	545	gi|645569997|gb|KDP86397.1|	acyl-CoA synthetase [Cupriavidus sp. SK-3]	67%	gi|239938656|sp|O07610.2|LCFB_BACSU	RecName: Full=Long-chain-fatty-acid--CoA ligase; AltName: Full=Long-chain acyl-CoA synthetase [Bacillus subtilis subsp. subtilis str. 168]	51%	_	_	_	_	_	_	_	K00666	K00666
orf00063_1	323	gi|601447032|gb|EYS94066.1|	MFS transporter [Cupriavidus sp. SK-4]	69%	gi|3915483|sp|Q44018.1|YGB7_RALEU	RecName: Full=UPF0065 protein in gbd 5'region; AltName: Full=ORF7; Flags: Precursor	56%	_	_	_	_	_	_	_	None	_
orf04062_1	205	gi|495025174|ref|WP_007750945.1|	hypothetical protein [Cronobacter dublinensis]	67%	_	_	_	_	_	_	_	_	_	_	None	_
orf02978_1	231	gi|499312980|ref|WP_011003755.1|	transcription regulator protein [Ralstonia solanacearum]	82%	_	_	_	GO:0003677;GO:0006355	267608.RS00902	transcription regulator protein	81.02%	COG1309	_	_	None	_
orf02353_1	856	gi|500124263|ref|WP_011800268.1|	hypothetical protein [Polaromonas naphthalenivorans]	59%	_	_	_	_	_	_	_	_	_	_	K09800	K09800
orf00704_1	180	gi|498312222|ref|WP_010626378.1|	cytochrome B561 [Halomonas sp. KM-1]	72%	_	_	_	_	_	_	_	_	_	_	K12262	cybB
orf00714_1	389	gi|495134513|ref|WP_007859322.1|	hypothetical protein [Acidovorax sp. CF316]	66%	_	_	_	_	_	_	_	_	_	_	None	_
orf03747_1	283	gi|504825671|ref|WP_015012773.1|	4-diphosphocytidyl-2C-methyl-D-erythritol kinase [Acidovorax sp. 4-diphosphocytidyl-2-C-methyl-D-erythritol kinase [Acidovora	72%	gi|189044806|sp|A1TT72.1|ISPE_ACIAC	RecName: Full=4-diphosphocytidyl-2-C-methyl-D-erythritol kinase; Short=CMK; AltName: Full=4-(cytidine-5'-diphospho)-2-C-methyl-D-erythritol kinase [Acidovorax citr	73%	GO:0008299;GO:0000166;GO:0016301;GO:0006796	_	_	_	_	_	_	K00919	ispE
orf04259_1	215	gi|655159405|ref|WP_028606007.1|	organic solvent tolerance protein OstA [Ottowia thiooxydans]	68%	_	_	_	_	338969.Rfer_0776	OstA-like protein	76.51%	COG1934	_	_	K09774	lptA
orf01334_1	337	gi|655156761|ref|WP_028603429.1|	hypothetical protein [Ottowia thiooxydans]	76%	gi|141456|sp|P27103.1|YTCB_PSESQ	RecName: Full=UPF0065 protein in tcbD-tcbE intergenic region; Flags: Precursor [Pseudomonas sp. P51]	52%	_	_	_	_	_	_	_	None	_
orf04218_1	60	_	_	_	_	_	_	_	_	_	_	_	_	_	None	_
orf02436_1	400	gi|654724196|ref|WP_028181582.1|	acyl-CoA dehydrogenase [Bradyrhizobium japonicum]	80%	gi|28376845|sp|Q9VSA3.1|ACADM_DROME	RecName: Full=Probable medium-chain specific acyl-CoA dehydrogenase, mitochondrial; Short=MCAD; Flags: Precursor [Drosophila melanogaster]	51%	GO:0050660;GO:0006118;GO:0003995;GO:0055114	381666.H16_B0722	Acyl-CoA dehydrogenase	80.00%	COG1960	_	_	K00249	ACADM, acd
orf00289_1	67	_	_	_	_	_	_	_	_	_	_	_	_	_	None	_
orf02585_1	637	gi|655156696|ref|WP_028603365.1|	TonB-dependent receptor [Ottowia thiooxydans]	80%	gi|61211639|sp|Q8DD41.1|BTUB_VIBVU	RecName: Full=Vitamin B12 transporter BtuB; AltName: Full=Cobalamin receptor; AltName: Full=Outer membrane cobalamin translocator; Flags: Precursor [Vibrio vulnific	64%	_	_	_	_	_	_	_	K16092	btuB
orf03610_1	239	gi|519074310|ref|WP_020230185.1|	hypothetical protein [Acidovorax sp. MR-S7]	85%	gi|120173|sp|P26319.1|FIMZ_SALTY	RecName: Full=Fimbriae Z protein [Salmonella enterica subsp. enterica serovar Typhimurium str. LT2]	66%	_	204773.HEAR0598	putative two-component system response regulator	78.14%	COG2197	_	_	None	_
orf03516_1	783	gi|655154882|ref|WP_028601559.1|	cell division protein FtsK [Ottowia thiooxydans]	83%	gi|34395695|sp|Q8XWX9.1|FTSK2_RALSO	RecName: Full=DNA translocase FtsK 2 [Ralstonia solanacearum GMI1000]	77%	_	688245.CtCNB1_0885	cell divisionFtsK/SpoIIIE	81.66%	COG1674	_	_	K03466	ftsK, spoIIIE
orf02003_1	100	gi|500118859|ref|WP_011794864.1|	endolysin [Acidovorax citrulli]	81%	_	_	_	GO:0003796;GO:0019835;GO:0016998;GO:0005975;GO:0042742;GO:0009253	397945.Aave_1729	putative endolysin (lysis protein) (lysozyme)	81.25%	_	_	NOG248198	K01185	E3.2.1.17
orf03372_1	878	gi|652655679|ref|WP_027016366.1|	alanyl-tRNA synthetase [Comamonas composti]	88%	gi|205829967|sp|A1W7D0.1|SYA_ACISJ	RecName: Full=Alanine--tRNA ligase; AltName: Full=Alanyl-tRNA synthetase; Short=AlaRS [Acidovorax sp. JS42]	87%	_	535289.Dtpsy_1779	alanyl-tRNA synthetase	87.59%	COG0013	_	_	K01872	AARS, alaS
orf02722_1	513	gi|500152491|ref|WP_011828494.1|	acyl-CoA synthetase [Methylibium petroleiphilum]	83%	gi|166233669|sp|A7Z809.1|MENE_BACA2	RecName: Full=2-succinylbenzoate--CoA ligase; AltName: Full=OSB-CoA synthetase; AltName: Full=o-succinylbenzoyl-CoA synthetase [Bacillus amyloliquefaciens subsp. p	52%	GO:0004467;GO:0001676	420662.Mpe_A0894	acyl-CoA synthetase	82.74%	COG0318	_	_	K00666	K00666
orf01227_1	179	gi|545655828|ref|WP_021763176.1|	dihydrofolate reductase [Leifsonia aquatica]	70%	gi|61222975|sp|P0A547.1|DYR_MYCBO	RecName: Full=Dihydrofolate reductase [Mycobacterium bovis AF2122/97]	64%	GO:0044763;GO:0006807;GO:0044711;GO:0044238;GO:1901576;GO:0044249;GO:0044281	_	_	_	_	_	_	K00287	folA
orf03216_1	77	_	_	_	_	_	_	_	_	_	_	_	_	_	None	_
orf02229_1	323	gi|496181498|ref|WP_008906005.1|	lytic transglycosylase [Acidovorax sp. NO-1]	63%	gi|251757362|sp|O31976.2|YOMI_BACSU	RecName: Full=SPBc2 prophage-derived uncharacterized transglycosylase YomI [Bacillus subtilis subsp. subtilis str. 168]	67%	_	397945.Aave_1341	lytic transglycosylase, catalytic	77.08%	COG0741	_	_	None	_
orf00857_1	165	gi|503487958|ref|WP_013722619.1|	MULTISPECIES: hypothetical protein [Comamonadaceae]	99%	_	_	_	_	535289.Dtpsy_2166	hypothetical protein	98.79%	_	_	NOG71052	None	_
orf04011_1	50	_	_	_	_	_	_	_	_	_	_	_	_	_	None	_
orf02704_1	403	gi|494680965|ref|WP_007438300.1|	2-hydroxy-acid oxidase [Acetobacteraceae bacterium AT-5844]	61%	gi|75329161|sp|Q8H3I4.2|GLO4_ORYSJ	RecName: Full=Peroxisomal (S)-2-hydroxy-acid oxidase GLO4; AltName: Full=Glycolate oxidase 4; Short=GOX 4; Short=OsGLO4; AltName: Full=Short chain alpha-hydroxy aci	62%	_	_	_	_	_	_	_	K00104	glcD
orf02099_1	100	_	_	_	_	_	_	_	_	_	_	_	_	_	None	_
orf01520_1	49	_	_	_	_	_	_	_	_	_	_	_	_	_	None	_
orf03855_1	96	_	_	_	_	_	_	_	_	_	_	_	_	_	None	_
orf00117_1	330	gi|518406719|ref|WP_019576926.1|	hypothetical protein [Curvibacter lanceolatus]	78%	gi|732384|sp|P39153.1|SUA5_BACSU	RecName: Full=Threonylcarbamoyl-AMP synthase; Short=TC-AMP synthase; AltName: Full=L-threonylcarbamoyladenylate synthase; AltName: Full=t(6)A37 threonylcarbamoyladeno	54%	_	543728.Vapar_5091	SUA5/YciO/YrdC/YwlC family protein	75.24%	COG0009	_	_	K07566	tsaC, rimN, SUA5
orf04199_1	383	gi|500132228|ref|WP_011808233.1|	formyl-CoA transferase [Verminephrobacter eiseniae]	78%	gi|226700866|sp|B6JE29.1|FCTA_OLICO	RecName: Full=Formyl-coenzyme A transferase; Short=Formyl-CoA transferase	56%	_	391735.Veis_0428	L-carnitine dehydratase/bile acid-inducible protein F	77.81%	COG1804	_	_	K07749	frc
orf01251_1	322	gi|655159510|ref|WP_028606111.1|	ABC transporter substrate-binding protein [Ottowia thiooxydans]	88%	gi|141456|sp|P27103.1|YTCB_PSESQ	RecName: Full=UPF0065 protein in tcbD-tcbE intergenic region; Flags: Precursor [Pseudomonas sp. P51]	56%	GO:0030288	397945.Aave_1312	hypothetical protein	86.58%	COG3181	_	_	None	_
orf01852_1	247	gi|500129465|ref|WP_011805470.1|	NAD-dependent deacetylase [Acidovorax sp. JS42]	80%	gi|38257875|sp|Q8Y015.1|NPD_RALSO	RecName: Full=NAD-dependent protein deacylase; AltName: Full=Regulatory protein SIR2 homolog [Ralstonia solanacearum GMI1000]	69%	GO:0036055;GO:0070403;GO:0036049;GO:0036054;GO:0034979;GO:0036047;GO:0005737;GO:0006476	535289.Dtpsy_1612	Silent information regulator protein Sir2	81.28%	COG0846	_	_	K12410	npdA
orf00321_1	342	gi|655154818|ref|WP_028601495.1|	ABC transporter permease [Ottowia thiooxydans]	89%	_	_	_	_	557598.LHK_01983	ABC transporter, permease protein	84.41%	COG4120	_	_	K05832	ABC.X4.P
orf00776_1	71	_	_	_	_	_	_	_	_	_	_	_	_	_	None	_
orf03690_1	234	gi|493507207|ref|WP_006461615.1|	hypothetical protein [Herbaspirillum frisingense]	82%	_	_	_	_	_	_	_	_	_	_	None	_
orf00429_1	298	gi|633575936|gb|KDD47646.1|	enoyl-CoA hydratase/isomerase family protein [Bordetella bronchiseptica MBORD901]	73%	gi|3334290|sp|P77467.1|PAAG_ECOLI	RecName: Full=1,2-epoxyphenylacetyl-CoA isomerase [Escherichia coli K-12]	52%	GO:0003824	_	_	_	_	_	_	K15866	paaG
orf03300_1	67	_	_	_	_	_	_	_	_	_	_	_	_	_	None	_
orf00398_1	380	gi|518760415|ref|WP_019917763.1|	MULTISPECIES: amino acid ABC substrate-binding protein [Rhodocyclaceae]	82%	gi|12644652|sp|P27017.5|AMIC_PSEAE	RecName: Full=Aliphatic amidase expression-regulating protein [Pseudomonas aeruginosa PAO1]	58%	_	265072.Mfla_0462	chain B, amide receptor of the amidase operon (AmiC)	78.26%	COG0683	_	_	K01999	livK
orf00459_1	320	gi|518406773|ref|WP_019576980.1|	MULTISPECIES: HPr kinase [Curvibacter]	91%	gi|167017207|sp|A1WFH8.1|HPRK_VEREI	RecName: Full=HPr kinase/phosphorylase; Short=HPrK/P; AltName: Full=HPr(Ser) kinase/phosphorylase [Verminephrobacter eiseniae EF01-2]	90%	GO:0000287;GO:0023014;GO:0004712;GO:0005524;GO:0009069;GO:0006468;GO:0000155;GO:0000160;GO:0004674;GO:0006109;GO:0009365	391735.Veis_0602	HPr kinase/phosphorylase; Catalyzes the ATP- as well as the pyrophosphate- dependent phospho [...]	90.38%	COG1493	_	_	K06023	hprK, ptsK
orf01150_1	45	_	_	_	_	_	_	_	_	_	_	_	_	_	None	_
orf01279_1	400	gi|518260390|ref|WP_019430598.1|	acetyl-CoA acetyltransferase [Limnohabitans sp. Rim47]	94%	gi|6093652|sp|Q43974.1|PCAF_ACIAD	RecName: Full=Beta-ketoadipyl-CoA thiolase; AltName: Full=3-oxoadipyl-CoA thiolase [Acinetobacter sp. ADP1]	81%	_	397945.Aave_3944	beta-ketoadipyl CoA thiolase	93.98%	COG0183	_	_	K00626	E2.3.1.9, atoB
orf00682_1	353	gi|518407414|ref|WP_019577621.1|	NADP-dependent oxidoreductase [Curvibacter lanceolatus]	84%	gi|71152947|sp|P0A9T4.1|TAS_ECOLI	RecName: Full=Protein tas [Escherichia coli K-12]	60%	GO:0055114;GO:0016491	397945.Aave_1849	aldo/keto reductase	83.48%	COG0667	_	_	None	_
orf00175_1	307	gi|497206012|ref|WP_009520274.1|	LysR family transcriptional regulator [Hydrogenophaga sp. PBC]	85%	_	_	_	GO:0003677;GO:0005667;GO:0006355;GO:0045449;GO:0003700	688245.CtCNB1_4680	transcriptional regulator, LysR family	80.27%	COG0583	_	_	None	_
orf04311_1	536	gi|655155070|ref|WP_028601746.1|	histidine kinase [Ottowia thiooxydans]	72%	_	_	_	_	338969.Rfer_3588	multi-sensor signal transduction histidine kinase	77.20%	COG5000	_	_	None	_
orf00144_1	662	gi|496180145|ref|WP_008904652.1|	tRNA uridine 5-carboxymethylaminomethyl modification protein [Acidovorax sp. tRNA uridine 5-carboxymethylaminomethyl modification en	90%	gi|254811509|sp|B9M9W3.1|MNMG_ACIET	RecName: Full=tRNA uridine 5-carboxymethylaminomethyl modification enzyme MnmG; AltName: Full=Glucose-inhibited division protein A [Acidovorax ebreus TPSY]	92%	GO:0002098;GO:0050660;GO:0005737	535289.Dtpsy_0045	glucose inhibited division protein A; NAD-binding protein involved in the addition of a carb [...]	92.70%	COG0445	_	_	K03495	gidA, mnmG, MTO1
orf01246_1	172	gi|489166814|ref|WP_003076413.1|	peroxisome biogenesis factor 1 [Comamonas testosteroni]	76%	gi|84028057|sp|P0AF68.1|TSAE_ECO57	RecName: Full=tRNA threonylcarbamoyladenosine biosynthesis protein TsaE; AltName: Full=t(6)A37 threonylcarbamoyladenosine biosynthesis protein TsaE [Escherichia col	68%	_	688245.CtCNB1_1111	peroxisome biogenesis factor 1	76.54%	COG0802	_	_	K06925	tsaE
orf02121_1	388	gi|640184061|ref|WP_024814600.1|	ATP phosphoribosyltransferase regulatory subunit [Acidovorax sp. JHL-3]	81%	gi|229464974|sp|A9BMU4.1|HISZ_DELAS	RecName: Full=ATP phosphoribosyltransferase regulatory subunit [Delftia acidovorans SPH-1]	78%	GO:0016757;GO:0000105;GO:0005737	398578.Daci_5010	tRNA synthetase class II (G H P and S); Required for the first step of histidine biosynthesi [...]	79.21%	COG3705	_	_	K02502	hisZ
orf00233_1	274	gi|495141694|ref|WP_007866501.1|	50S ribosomal protein L2 [Polaromonas sp. CF318]	95%	gi|123060411|sp|Q12GW8.1|RL2_POLSJ	RecName: Full=50S ribosomal protein L2 [Polaromonas sp. JS666]	95%	GO:0042254;GO:0015934;GO:0006412;GO:0016740;GO:0003735;GO:0019843	296591.Bpro_0259	50S ribosomal protein L2; One of the primary rRNA binding proteins. Required for association [...]	94.49%	COG0090	_	_	K02886	RP-L2, MRPL2, rplB
orf01351_1	51	_	_	_	_	_	_	_	_	_	_	_	_	_	None	_
orf03118_1	589	gi|502599747|ref|WP_012837127.1|	aspartyl-tRNA synthetase [Comamonas testosteroni]	95%	gi|238687172|sp|A9BP37.1|SYDND_DELAS	RecName: Full=Aspartate--tRNA(Asp/Asn) ligase; AltName: Full=Aspartyl-tRNA synthetase; Short=AspRS; AltName: Full=Non-discriminating aspartyl-tRNA synthetase; Sho	94%	GO:0006531;GO:0005524;GO:0004815;GO:0050560;GO:0005737;GO:0003676;GO:0006522;GO:0006422	688245.CtCNB1_0800	aspartyl-tRNA synthetase	95.53%	COG0173	_	_	K01876	DARS, aspS
orf03797_1	213	_	_	_	_	_	_	_	_	_	_	_	_	_	None	_
orf03547_1	172	gi|655156888|ref|WP_028603555.1|	hypothetical protein [Ottowia thiooxydans]	62%	_	_	_	_	_	_	_	_	_	_	None	_
orf03329_1	40	_	_	_	_	_	_	_	_	_	_	_	_	_	None	_
orf00606_1	244	gi|504239438|ref|WP_014426540.1|	phosphoglycolate phosphatase [Rubrivivax gelatinosus]	69%	gi|116248192|sp|Q3SGR5.1|GPH_THIDA	RecName: Full=Phosphoglycolate phosphatase; Short=PGP; Short=PGPase [Thiobacillus denitrificans ATCC 25259]	56%	GO:0008152	_	_	_	_	_	_	K01091	E3.1.3.18, gph
orf03706_1	352	gi|498148021|ref|WP_010462177.1|	cytidyltransferase [Acidovorax radicis]	74%	gi|10720128|sp|Q55928.1|NADM_SYNY3	RecName: Full=Bifunctional NMN adenylyltransferase/Nudix hydrolase; Includes: RecName: Full=Nicotinamide-nucleotide adenylyltransferase; AltName: Full=NAD(+) diphos	63%	GO:0003824	535289.Dtpsy_0679	cytidyltransferase-related domain protein	75.29%	COG1051	_	_	K13522	K13522, nadM
orf04055_1	564	gi|655155329|ref|WP_028602005.1|	secretion system protein E [Ottowia thiooxydans]	88%	gi|30923216|sp|P31742.3|GSPE_XANCP	RecName: Full=Type II secretion system protein E; Short=T2SS protein E; AltName: Full=General secretion pathway protein E; AltName: Full=Type II traffic warden ATPa	70%	_	397945.Aave_4160	general secretory pathway protein E	82.51%	COG2804	_	_	K02454	gspE
orf00872_1	316	gi|503282416|ref|WP_013517077.1|	3-alpha,7-alpha,12-alpha-trihydroxy-5-beta-cholest-24-enoyl-CoA hydratase [Alicycliphilus denitrificans]	81%	gi|75161483|sp|Q8VYI3.1|ECH2_ARATH	RecName: Full=Enoyl-CoA hydratase 2, peroxisomal [Arabidopsis thaliana]	55%	GO:0033989;GO:0055114;GO:0016491	381666.H16_A2151	putative acyl dehydratase	79.23%	COG2030	_	_	None	_
orf00710_1	279	gi|553737571|ref|WP_023071801.1|	tetracenomycin c synthesis protein [Leptolyngbya sp. Heron Island J]	68%	_	_	_	_	_	_	_	_	_	_	None	_
orf04148_1	437	gi|654796876|ref|WP_028250820.1|	preprotein translocase subunit SecY [Variovorax sp. URHB0020]	92%	gi|84028699|sp|P0AGA4.1|SECY_ECO57	RecName: Full=Protein translocase subunit SecY [Escherichia coli O157:H7]	78%	_	232721.Ajs_0401	preprotein translocase subunit SecY; Involved in protein export (By similarity)	92.36%	COG0201	_	_	K03076	secY
orf04210_1	363	gi|594555348|gb|EXU79383.1|	hypothetical protein AX13_05480 [Comamonas aquatica DA1877]	49%	_	_	_	_	_	_	_	_	_	_	None	_
orf00914_1	311	gi|517544929|ref|WP_018715137.1|	S-formylglutathione hydrolase [Brachymonas chironomi]	87%	gi|123617940|sp|Q3Z551.1|SFGH1_SHISS	RecName: Full=S-formylglutathione hydrolase FrmB; Short=FGH [Shigella sonnei Ss046]	73%	GO:0046294;GO:0015947;GO:0018738	246197.MXAN_7093	S-formylglutathione hydrolase	82.91%	COG0627	_	_	K01070	frmB, ESD, fghA
orf03775_1	299	gi|492276136|ref|WP_005796534.1|	ABC transporter substrate-binding protein [Acidovorax delafieldii]	86%	gi|20141451|sp|Q9ZF60.3|GLTI_SALTY	RecName: Full=Glutamate/aspartate periplasmic-binding protein; Flags: Precursor [Salmonella enterica subsp. enterica serovar Typhimurium str. LT2]	59%	GO:0006810;GO:0005215	398578.Daci_1364	extracellular solute-binding protein	88.93%	COG0834	_	_	K10001	gltI, aatJ
orf01231_1	43	_	_	_	_	_	_	_	_	_	_	_	_	_	None	_
orf02097_1	41	_	_	_	_	_	_	_	_	_	_	_	_	_	None	_
orf02339_1	143	gi|260220762|emb|CBA28652.1|	hypothetical protein Csp_A08210 [Curvibacter putative symbiont of Hydra magnipapillata]	71%	_	_	_	_	_	_	_	_	_	_	None	_
orf02088_1	317	gi|654704638|ref|WP_028162678.1|	glutathione ABC transporter permease [Bradyrhizobium elkanii]	91%	gi|75529113|sp|Q8VQK4.1|Y1031_BRUAB	RecName: Full=Putative peptide transport system permease protein BruAb2_1031 [Brucella abortus bv. 1 str. 9-941]	62%	GO:0006810;GO:0016021;GO:0005886	381666.H16_B0720	ABC transporter permease; Part of a binding-protein-dependent transport system. Probably res [...]	88.55%	COG0601	_	_	K02033	ABC.PE.P
orf02910_1	140	gi|512560680|ref|WP_016447420.1|	diacylglycerol kinase [Delftia diacylglycerol kinase [Delftia acidovorans CCUG 274B]	81%	gi|81170921|sp|P0ABN3.2|KDGL_ECO57	RecName: Full=Diacylglycerol kinase; Short=DAGK; AltName: Full=Diglyceride kinase; Short=DGK [Escherichia coli O157:H7]	67%	GO:0009395;GO:0008654;GO:0004143;GO:0016020;GO:0016310;GO:0046486	398578.Daci_4872	diacylglycerol kinase	83.33%	COG0818	_	_	K00901	E2.7.1.107, DGK, dgkA
orf04274_1	45	_	_	_	_	_	_	_	_	_	_	_	_	_	None	_
orf02093_1	564	gi|657880147|ref|WP_029584605.1|	peptide ABC transporter substrate-binding protein [Bradyrhizobium sp. URHD0069]	79%	_	_	_	_	266264.Rmet_4578	extracellular solute-binding protein	78.52%	COG0747	_	_	K02035	ABC.PE.S
orf02975_1	355	gi|502974846|ref|WP_013209822.1|	DSBA oxidoreductase [Ralstonia putative multidrug resistance homolog transmembrane protein (emrA) [Ralstonia solanacear	80%	gi|1169523|sp|P44928.1|EMRA_HAEIN	RecName: Full=Multidrug export protein EmrA [Haemophilus influenzae Rd KW20]	51%	GO:0055085;GO:0016021	267608.RS00899	putative multidrug resistance transmembrane protein	80.94%	COG1566	_	_	K03543	emrA
orf01556_1	148	gi|645571853|gb|KDP87933.1|	DoxX family protein [Cupriavidus sp. SK-3]	88%	_	_	_	_	398578.Daci_1555	DoxX family protein	86.43%	COG2259	_	_	None	_
orf02773_1	42	_	_	_	_	_	_	_	_	_	_	_	_	_	None	_
orf02830_1	318	gi|651307582|ref|WP_026435222.1|	fumarylacetoacetate hydrolase [Acidovorax sp. JHL-9]	69%	_	_	_	_	_	_	_	_	_	_	None	_
orf00304_1	128	gi|506346106|ref|WP_015865825.1|	DNA-binding protein [Variovorax protein of unknown function DUF35 [Variovorax paradoxus S110]	69%	_	_	_	_	_	_	_	_	_	_	K07068	K07068
orf01030_1	119	gi|672608537|gb|AIJ47508.1|	hypothetical protein O987_16975 [Comamonas testosteroni TK102]	81%	_	_	_	_	398578.Daci_2898	hypothetical protein	78.26%	_	_	NOG124187	None	_
orf02333_1	383	gi|543578609|ref|WP_021027030.1|	twin-arginine translocation pathway signal protein [Comamonas sp. B-9]	75%	_	_	_	_	_	_	_	_	_	_	K09947	K09947
orf03816_1	282	gi|499975552|ref|WP_011656270.1|	hypothetical protein [Burkholderia ambifaria]	54%	_	_	_	_	_	_	_	_	_	_	None	_
orf02727_1	138	gi|495131531|ref|WP_007856342.1|	transcriptional regulator [Acidovorax sp. CF316]	74%	_	_	_	_	_	_	_	_	_	_	None	_
orf00764_1	238	gi|503285316|ref|WP_013519977.1|	ribonuclease III [Alicycliphilus denitrificans]	76%	gi|238687167|sp|A9BNJ5.1|RNC_DELAS	RecName: Full=Ribonuclease 3; AltName: Full=Ribonuclease III; Short=RNase III [Delftia acidovorans SPH-1]	70%	GO:0016072;GO:0034470;GO:0003723;GO:0090501;GO:0004519	_	_	_	_	_	_	K03685	rnc, DROSHA, RNT1
orf00286_1	326	gi|501324915|ref|WP_012356550.1|	ABC transporter substrate-binding protein [Cupriavidus taiwanensis]	67%	_	_	_	_	_	_	_	_	_	_	None	_
orf01197_1	55	_	_	_	_	_	_	_	_	_	_	_	_	_	None	_
orf02402_1	517	gi|503569184|ref|WP_013803260.1|	MULTISPECIES: fumarate hydratase [Bacteria]	98%	_	_	_	GO:0019643;GO:0004333	398578.Daci_2654	tartrate/fumarate subfamily Fe-S type hydro-lyase alpha subunit	97.77%	COG1951;COG1838	_	_	K01676	E4.2.1.2A, fumA, fumB
orf00991_1	70	gi|501025307|ref|WP_012077419.1|	AlpA family transcriptional regulator [Pseudomonas aeruginosa]	100%	_	_	_	_	381754.PSPA7_5357	AlpA family transcriptional regulator	100.00%	_	_	NOG223515	K07733	alpA
[truncated: 2,689 more rows]
